# Supplementary material for: Cryo-EM structures of plant Augmin reveal coiled-coil assembly, antiparallel dimerization, and NEDD1 binding
Source: Nat Commun. 2025 Dec 12;16:11440. doi: 10.1038/s41467-025-66332-4 (PMC12748588; doi:10.1038/s41467-025-66332-4)
Supplement: Supplementary file 3 — Supplementary Data 1 [file 41467_2025_66332_MOESM3_ESM.xlsx]

## Sheet: AUG1,3,4,5_monomer
Protein1	Name1	SeqPos1	LinkedRes1	Protein2	Name2	SeqPos2	LinkedRes2	Match Count	Self	3D Distance	From Chain	To Chain
F4IK01	AUG1_ARATH	69	T	Q8GYM3	AUG4_ARATH	101	S	2	FALSE	47.83	A	D
Q9FMB4	AUG5_ARATH	656	K	Q9FMB4	AUG5_ARATH	698	K	2	TRUE	60.13	E	E
Q8GYM3	AUG4_ARATH	99	K	Q8GYM3	AUG4_ARATH	177	K	4	TRUE	13.28	D	D
Q8GYM3	AUG4_ARATH	99	K	Q8GYM3	AUG4_ARATH	182	K	3	TRUE	17.09	D	D
F4IK01	AUG1_ARATH	148	K	Q9FMB4	AUG5_ARATH	67	K	7	FALSE	105.31	A	E
Q9FMB4	AUG5_ARATH	67	K	Q9FMB4	AUG5_ARATH	149	K	3	TRUE	120.1	E	E
F4IK01	AUG1_ARATH	61	S	F4IK01	AUG1_ARATH	65	S	2	TRUE	6.07	A	A
Q0WQE7	AUG3_ARATH	113	K	Q0WQE7	AUG3_ARATH	228	T	2	TRUE	150.06	C	C
Q0WQE7	AUG3_ARATH	259	K	Q9FMB4	AUG5_ARATH	370	S	2	FALSE	18.44	C	E
Q0WQE7	AUG3_ARATH	259	K	Q9FMB4	AUG5_ARATH	373	S	4	FALSE	21.84	C	E
Q0WQE7	AUG3_ARATH	241	K	Q9FMB4	AUG5_ARATH	373	S	3	FALSE	37.89	C	E
Q8GYM3	AUG4_ARATH	319	Y	Q9FMB4	AUG5_ARATH	373	S	2	FALSE	260.15	D	E
Q9FMB4	AUG5_ARATH	34	S	Q9FMB4	AUG5_ARATH	36	S	2	TRUE	5.51	E	E
Q9FMB4	AUG5_ARATH	238	K	Q9FMB4	AUG5_ARATH	355	K	2	TRUE	51.76	E	E
Q9FMB4	AUG5_ARATH	238	K	Q9FMB4	AUG5_ARATH	333	K	4	TRUE	22.47	E	E
Q9FMB4	AUG5_ARATH	198	K	Q9FMB4	AUG5_ARATH	238	K	3	TRUE	19.91	E	E
Q9FMB4	AUG5_ARATH	238	K	Q9FMB4	AUG5_ARATH	342	K	10	TRUE	34.88	E	E
Q0WQE7	AUG3_ARATH	259	K	Q9FMB4	AUG5_ARATH	238	K	1	FALSE	67.14	C	E
Q9FMB4	AUG5_ARATH	355	K	Q9FMB4	AUG5_ARATH	382	K	4	TRUE	24.47	E	E
Q0WQE7	AUG3_ARATH	273	S	Q9FMB4	AUG5_ARATH	382	K	1	FALSE	21.79	C	E
Q0WQE7	AUG3_ARATH	277	T	Q9FMB4	AUG5_ARATH	382	K	1	FALSE	24.16	C	E
Q0WQE7	AUG3_ARATH	278	S	Q9FMB4	AUG5_ARATH	382	K	1	FALSE	22.56	C	E
Q9FMB4	AUG5_ARATH	382	K	Q9FMB4	AUG5_ARATH	467	K	3	TRUE	19.96	E	E
Q0WQE7	AUG3_ARATH	239	K	Q9FMB4	AUG5_ARATH	382	K	2	FALSE	34.98	C	E
Q0WQE7	AUG3_ARATH	259	K	Q9FMB4	AUG5_ARATH	382	K	4	FALSE	18.36	C	E
Q8GYM3	AUG4_ARATH	227	Y	Q9FMB4	AUG5_ARATH	382	K	1	FALSE	166.08	D	E
Q8GYM3	AUG4_ARATH	228	S	Q9FMB4	AUG5_ARATH	382	K	1	FALSE	168.91	D	E
Q0WQE7	AUG3_ARATH	551	K	Q9FMB4	AUG5_ARATH	382	K	1	FALSE	233.03	C	E
Q9FMB4	AUG5_ARATH	382	K	Q9FMB4	AUG5_ARATH	485	K	1	TRUE	23.31	E	E
Q9FMB4	AUG5_ARATH	342	K	Q9FMB4	AUG5_ARATH	382	K	1	TRUE	32.38	E	E
Q0WQE7	AUG3_ARATH	113	K	Q9FMB4	AUG5_ARATH	698	K	1	FALSE	80.62	C	E
Q0WQE7	AUG3_ARATH	113	K	Q9FMB4	AUG5_ARATH	67	K	3	FALSE	106.2	C	E
Q0WQE7	AUG3_ARATH	113	K	Q0WQE7	AUG3_ARATH	434	S	2	TRUE	65.12	C	C
Q0WQE7	AUG3_ARATH	113	K	Q9FMB4	AUG5_ARATH	64	K	1	FALSE	108.62	C	E
Q0WQE7	AUG3_ARATH	113	K	Q9FMB4	AUG5_ARATH	132	K	6	FALSE	10.38	C	E
F4IK01	AUG1_ARATH	227	K	F4IK01	AUG1_ARATH	241	K	2	TRUE	20.93	A	A
Q9FMB4	AUG5_ARATH	460	S	Q9FMB4	AUG5_ARATH	467	K	1	TRUE	11.21	E	E
Q0WQE7	AUG3_ARATH	103	K	Q0WQE7	AUG3_ARATH	113	K	3	TRUE	14.5	C	C
Q0WQE7	AUG3_ARATH	103	K	Q9FMB4	AUG5_ARATH	67	K	7	FALSE	96.9	C	E
Q0WQE7	AUG3_ARATH	103	K	Q9FMB4	AUG5_ARATH	64	K	3	FALSE	99.13	C	E
Q0WQE7	AUG3_ARATH	103	K	Q9FMB4	AUG5_ARATH	132	K	2	FALSE	21.14	C	E
F4IK01	AUG1_ARATH	165	K	Q0WQE7	AUG3_ARATH	103	K	4	FALSE	19.51	A	C
Q0WQE7	AUG3_ARATH	551	K	Q0WQE7	AUG3_ARATH	557	S	3	TRUE	9.86	C	C
Q0WQE7	AUG3_ARATH	554	S	Q0WQE7	AUG3_ARATH	557	S	1	TRUE	5.19	C	C
Q9FMB4	AUG5_ARATH	342	K	Q9FMB4	AUG5_ARATH	355	K	4	TRUE	18.75	E	E
Q0WQE7	AUG3_ARATH	259	K	Q9FMB4	AUG5_ARATH	355	K	6	FALSE	16.08	C	E
F4IK01	AUG1_ARATH	154	K	Q9FMB4	AUG5_ARATH	132	K	12	FALSE	17.47	A	E
F4IK01	AUG1_ARATH	154	K	F4IK01	AUG1_ARATH	165	K	9	TRUE	16.6	A	A
F4IK01	AUG1_ARATH	256	S	Q0WQE7	AUG3_ARATH	555	K	2	FALSE	52.11	A	C
Q0WQE7	AUG3_ARATH	555	K	Q9FMB4	AUG5_ARATH	698	K	7	FALSE	12.28	C	E
Q0WQE7	AUG3_ARATH	555	K	Q9FMB4	AUG5_ARATH	67	K	4	FALSE	40.1	C	E
Q8GYM3	AUG4_ARATH	191	T	Q9FMB4	AUG5_ARATH	698	K	1	FALSE	98.39	D	E
Q0WQE7	AUG3_ARATH	260	S	Q9FMB4	AUG5_ARATH	480	K	3	FALSE	21.16	C	E
Q0WQE7	AUG3_ARATH	259	K	Q9FMB4	AUG5_ARATH	481	K	3	FALSE	20.49	C	E
Q9FMB4	AUG5_ARATH	481	K	Q9FMB4	AUG5_ARATH	485	K	9	TRUE	6.33	E	E
F4IK01	AUG1_ARATH	148	K	Q9FMB4	AUG5_ARATH	146	K	4	FALSE	15.46	A	E
F4IK01	AUG1_ARATH	148	K	Q9FMB4	AUG5_ARATH	149	K	12	FALSE	17.49	A	E
F4IK01	AUG1_ARATH	148	K	F4IK01	AUG1_ARATH	165	K	2	TRUE	25.43	A	A
F4IK01	AUG1_ARATH	148	K	F4IK01	AUG1_ARATH	151	K	8	TRUE	5.04	A	A
F4IK01	AUG1_ARATH	39	K	Q8GYM3	AUG4_ARATH	37	K	4	FALSE	16.86	A	D
Q0WQE7	AUG3_ARATH	239	K	Q0WQE7	AUG3_ARATH	243	S	3	TRUE	6.08	C	C
Q0WQE7	AUG3_ARATH	243	S	Q9FMB4	AUG5_ARATH	355	K	1	FALSE	18.97	C	E
Q0WQE7	AUG3_ARATH	243	S	Q0WQE7	AUG3_ARATH	259	K	4	TRUE	21.4	C	C
Q0WQE7	AUG3_ARATH	273	S	Q9FMB4	AUG5_ARATH	355	K	1	FALSE	36.61	C	E
Q0WQE7	AUG3_ARATH	239	K	Q0WQE7	AUG3_ARATH	273	S	1	TRUE	42.62	C	C
Q0WQE7	AUG3_ARATH	259	K	Q0WQE7	AUG3_ARATH	273	S	2	TRUE	21.37	C	C
F4IK01	AUG1_ARATH	154	K	Q0WQE7	AUG3_ARATH	103	K	1	FALSE	19.67	A	C
Q8GYM3	AUG4_ARATH	316	S	Q8GYM3	AUG4_ARATH	329	Y	1	TRUE	20.5	D	D
Q0WQE7	AUG3_ARATH	259	K	Q9FMB4	AUG5_ARATH	480	K	9	FALSE	19.98	C	E
Q0WQE7	AUG3_ARATH	376	K	Q9FMB4	AUG5_ARATH	342	K	2	FALSE	10.95	C	E
Q0WQE7	AUG3_ARATH	239	K	Q9FMB4	AUG5_ARATH	342	K	1	FALSE	30.1	C	E
Q0WQE7	AUG3_ARATH	259	K	Q9FMB4	AUG5_ARATH	342	K	2	FALSE	33.04	C	E
Q9FMB4	AUG5_ARATH	333	K	Q9FMB4	AUG5_ARATH	342	K	4	TRUE	14.9	E	E
F4IK01	AUG1_ARATH	214	K	Q0WQE7	AUG3_ARATH	575	K	1	FALSE	36.04	A	C
F4IK01	AUG1_ARATH	227	K	Q8GYM3	AUG4_ARATH	182	K	1	FALSE	119.14	A	D
Q8GYM3	AUG4_ARATH	182	K	Q9FMB4	AUG5_ARATH	67	K	1	FALSE	133.28	D	E
Q8GYM3	AUG4_ARATH	182	K	Q8GYM3	AUG4_ARATH	209	K	1	TRUE	17.88	D	D
Q8GYM3	AUG4_ARATH	182	K	Q9FMB4	AUG5_ARATH	132	K	1	FALSE	33.88	D	E
Q8GYM3	AUG4_ARATH	182	K	Q9FMB4	AUG5_ARATH	656	K	1	FALSE	63.38	D	E
Q0WQE7	AUG3_ARATH	113	K	Q9FMB4	AUG5_ARATH	35	K	1	FALSE	134.64	C	E
Q9FMB4	AUG5_ARATH	35	K	Q9FMB4	AUG5_ARATH	67	K	10	TRUE	38.37	E	E
Q9FMB4	AUG5_ARATH	35	K	Q9FMB4	AUG5_ARATH	132	K	1	TRUE	135.95	E	E
Q9FMB4	AUG5_ARATH	35	K	Q9FMB4	AUG5_ARATH	656	K	2	TRUE	95.19	E	E
Q0WQE7	AUG3_ARATH	239	K	Q9FMB4	AUG5_ARATH	355	K	4	FALSE	15.57	C	E
Q8GYM3	AUG4_ARATH	329	Y	Q9FMB4	AUG5_ARATH	182	Y	1	FALSE	180.73	D	E
Q8GYM3	AUG4_ARATH	321	K	Q8GYM3	AUG4_ARATH	329	Y	2	TRUE	13.25	D	D
F4IK01	AUG1_ARATH	151	K	Q9FMB4	AUG5_ARATH	67	K	16	FALSE	102.24	A	E
F4IK01	AUG1_ARATH	143	T	Q9FMB4	AUG5_ARATH	149	K	1	FALSE	13.57	A	E
F4IK01	AUG1_ARATH	154	K	Q9FMB4	AUG5_ARATH	67	K	12	FALSE	98.48	A	E
Q9FMB4	AUG5_ARATH	83	S	Q9FMB4	AUG5_ARATH	132	K	3	TRUE	96.49	E	E
F4IK01	AUG1_ARATH	227	K	Q9FMB4	AUG5_ARATH	698	K	1	FALSE	10.13	A	E
Q9FMB4	AUG5_ARATH	64	K	Q9FMB4	AUG5_ARATH	698	K	3	TRUE	44.52	E	E
F4IK01	AUG1_ARATH	241	K	Q9FMB4	AUG5_ARATH	698	K	2	FALSE	21.97	A	E
Q9FMB4	AUG5_ARATH	67	K	Q9FMB4	AUG5_ARATH	698	K	5	TRUE	41.16	E	E
Q0WQE7	AUG3_ARATH	259	K	Q9FMB4	AUG5_ARATH	698	K	1	FALSE	245.39	C	E
Q9FMB4	AUG5_ARATH	132	K	Q9FMB4	AUG5_ARATH	698	K	2	TRUE	81.4	E	E
F4IK01	AUG1_ARATH	165	K	Q9FMB4	AUG5_ARATH	698	K	1	FALSE	62.14	A	E
Q0WQE7	AUG3_ARATH	551	K	Q9FMB4	AUG5_ARATH	698	K	3	FALSE	15.66	C	E
Q0WQE7	AUG3_ARATH	551	K	Q9FMB4	AUG5_ARATH	693	S	1	FALSE	9.16	C	E
Q9FMB4	AUG5_ARATH	473	K	Q9FMB4	AUG5_ARATH	485	K	1	TRUE	18.29	E	E
Q9FMB4	AUG5_ARATH	67	K	Q9FMB4	AUG5_ARATH	473	K	1	TRUE	255.31	E	E
Q9FMB4	AUG5_ARATH	67	K	Q9FMB4	AUG5_ARATH	132	K	9	TRUE	108.55	E	E
Q0WQE7	AUG3_ARATH	259	K	Q9FMB4	AUG5_ARATH	473	K	3	FALSE	22.8	C	E
Q0WQE7	AUG3_ARATH	376	K	Q9FMB4	AUG5_ARATH	355	K	2	FALSE	19.41	C	E
F4IK01	AUG1_ARATH	151	K	Q9FMB4	AUG5_ARATH	132	K	5	FALSE	16.3	A	E
F4IK01	AUG1_ARATH	204	K	Q8GYM3	AUG4_ARATH	280	K	7	FALSE	14.89	A	D
Q9FMB4	AUG5_ARATH	198	K	Q9FMB4	AUG5_ARATH	223	S	1	TRUE	13.28	E	E
Q9FMB4	AUG5_ARATH	198	K	Q9FMB4	AUG5_ARATH	213	S	1	TRUE	10.11	E	E
Q9FMB4	AUG5_ARATH	222	S	Q9FMB4	AUG5_ARATH	333	K	1	TRUE	41.44	E	E
Q9FMB4	AUG5_ARATH	213	S	Q9FMB4	AUG5_ARATH	333	K	1	TRUE	40.19	E	E
Q8GYM3	AUG4_ARATH	252	K	Q8GYM3	AUG4_ARATH	261	K	4	TRUE	12.18	D	D
Q8GYM3	AUG4_ARATH	252	K	Q9FMB4	AUG5_ARATH	656	K	8	FALSE	14.24	D	E
Q8GYM3	AUG4_ARATH	255	K	Q9FMB4	AUG5_ARATH	656	K	1	FALSE	19.33	D	E
Q0WQE7	AUG3_ARATH	241	K	Q9FMB4	AUG5_ARATH	355	K	4	FALSE	19.12	C	E
Q0WQE7	AUG3_ARATH	241	K	Q0WQE7	AUG3_ARATH	259	K	7	TRUE	22.45	C	C
Q9FMB4	AUG5_ARATH	241	K	Q9FMB4	AUG5_ARATH	342	K	15	TRUE	30.04	E	E
Q9FMB4	AUG5_ARATH	241	K	Q9FMB4	AUG5_ARATH	333	K	11	TRUE	18.53	E	E
F4IK01	AUG1_ARATH	227	K	Q0WQE7	AUG3_ARATH	434	S	2	FALSE	134.24	A	C
Q0WQE7	AUG3_ARATH	259	K	Q0WQE7	AUG3_ARATH	434	S	2	TRUE	116.97	C	C
Q0WQE7	AUG3_ARATH	434	S	Q9FMB4	AUG5_ARATH	342	K	1	FALSE	86.33	C	E
Q0WQE7	AUG3_ARATH	551	K	Q9FMB4	AUG5_ARATH	67	K	4	FALSE	44.46	C	E
F4IK01	AUG1_ARATH	165	K	Q9FMB4	AUG5_ARATH	67	K	6	FALSE	82.97	A	E
Q0WQE7	AUG3_ARATH	259	K	Q9FMB4	AUG5_ARATH	485	K	1	FALSE	21.69	C	E
Q9FMB4	AUG5_ARATH	1	M	Q9FMB4	AUG5_ARATH	67	K	2	TRUE	11.74	E	E
Q8GYM3	AUG4_ARATH	182	K	Q9FMB4	AUG5_ARATH	373	S	2	FALSE	132.46	D	E
Q0WQE7	AUG3_ARATH	228	T	Q9FMB4	AUG5_ARATH	36	S	1	FALSE	238.08	C	E
Q9FMB4	AUG5_ARATH	33	S	Q9FMB4	AUG5_ARATH	36	S	1	TRUE	9.05	E	E
Q9FMB4	AUG5_ARATH	30	Y	Q9FMB4	AUG5_ARATH	36	S	1	TRUE	11.75	E	E
Q9FMB4	AUG5_ARATH	480	K	Q9FMB4	AUG5_ARATH	485	K	1	TRUE	8.62	E	E
Q0WQE7	AUG3_ARATH	79	Y	Q9FMB4	AUG5_ARATH	132	K	1	FALSE	84.65	C	E
F4IK01	AUG1_ARATH	241	K	F4IK01	AUG1_ARATH	248	K	8	TRUE	10.93	A	A
F4IK01	AUG1_ARATH	204	K	F4IK01	AUG1_ARATH	214	K	1	TRUE	16.7	A	A
F4IK01	AUG1_ARATH	142	K	F4IK01	AUG1_ARATH	165	K	1	TRUE	33.47	A	A
Q0WQE7	AUG3_ARATH	239	K	Q0WQE7	AUG3_ARATH	260	S	2	TRUE	22.71	C	C
Q0WQE7	AUG3_ARATH	240	S	Q0WQE7	AUG3_ARATH	260	S	1	TRUE	19.87	C	C
Q0WQE7	AUG3_ARATH	239	K	Q0WQE7	AUG3_ARATH	259	K	9	TRUE	22.39	C	C
Q0WQE7	AUG3_ARATH	130	Y	Q9FMB4	AUG5_ARATH	67	K	4	FALSE	124.9	C	E
Q0WQE7	AUG3_ARATH	241	K	Q9FMB4	AUG5_ARATH	480	K	2	FALSE	16.09	C	E
Q0WQE7	AUG3_ARATH	434	S	Q9FMB4	AUG5_ARATH	355	K	1	FALSE	101.09	C	E
Q0WQE7	AUG3_ARATH	434	S	Q0WQE7	AUG3_ARATH	575	K	1	TRUE	151.51	C	C
Q0WQE7	AUG3_ARATH	434	S	Q9FMB4	AUG5_ARATH	132	K	1	FALSE	63.98	C	E
Q0WQE7	AUG3_ARATH	434	S	Q9FMB4	AUG5_ARATH	656	K	1	FALSE	69.9	C	E
F4IK01	AUG1_ARATH	227	K	Q9FMB4	AUG5_ARATH	693	S	1	FALSE	17.37	A	E
Q9FMB4	AUG5_ARATH	656	K	Q9FMB4	AUG5_ARATH	693	S	1	TRUE	52	E	E
Q9FMB4	AUG5_ARATH	373	S	Q9FMB4	AUG5_ARATH	432	S	1	TRUE	74.07	E	E
Q8GYM3	AUG4_ARATH	356	T	Q9FMB4	AUG5_ARATH	370	S	1	FALSE	266.3	D	E
Q0WQE7	AUG3_ARATH	239	K	Q9FMB4	AUG5_ARATH	694	S	1	FALSE	224.94	C	E
Q0WQE7	AUG3_ARATH	241	K	Q8GYM3	AUG4_ARATH	51	S	1	FALSE	131.35	C	D
Q0WQE7	AUG3_ARATH	68	K	Q9FMB4	AUG5_ARATH	64	K	1	FALSE	17.74	C	E
Q0WQE7	AUG3_ARATH	68	K	Q0WQE7	AUG3_ARATH	113	K	1	TRUE	98.28	C	C
Q0WQE7	AUG3_ARATH	68	K	Q0WQE7	AUG3_ARATH	103	K	2	TRUE	87.86	C	C
Q0WQE7	AUG3_ARATH	68	K	Q0WQE7	AUG3_ARATH	555	K	1	TRUE	26.87	C	C
Q0WQE7	AUG3_ARATH	68	K	Q9FMB4	AUG5_ARATH	67	K	4	FALSE	15.25	C	E
F4IK01	AUG1_ARATH	154	K	Q0WQE7	AUG3_ARATH	68	K	1	FALSE	91.98	A	C
Q0WQE7	AUG3_ARATH	68	K	Q0WQE7	AUG3_ARATH	130	Y	1	TRUE	118.68	C	C
Q0WQE7	AUG3_ARATH	68	K	Q9FMB4	AUG5_ARATH	83	S	1	FALSE	4.97	C	E
Q0WQE7	AUG3_ARATH	68	K	Q9FMB4	AUG5_ARATH	132	K	5	FALSE	100.5	C	E
F4IK01	AUG1_ARATH	165	K	Q0WQE7	AUG3_ARATH	68	K	1	FALSE	76.13	A	C
F4IK01	AUG1_ARATH	151	K	Q0WQE7	AUG3_ARATH	68	K	1	FALSE	96.03	A	C
Q0WQE7	AUG3_ARATH	130	Y	Q9FMB4	AUG5_ARATH	65	S	1	FALSE	124	C	E
Q0WQE7	AUG3_ARATH	259	K	Q9FMB4	AUG5_ARATH	428	T	1	FALSE	65.51	C	E
Q9FMB4	AUG5_ARATH	407	K	Q9FMB4	AUG5_ARATH	422	S	1	TRUE	20.91	E	E
Q9FMB4	AUG5_ARATH	427	T	Q9FMB4	AUG5_ARATH	444	K	1	TRUE	19.3	E	E
Q9FMB4	AUG5_ARATH	415	S	Q9FMB4	AUG5_ARATH	444	K	1	TRUE	11.9	E	E
Q9FMB4	AUG5_ARATH	342	K	Q9FMB4	AUG5_ARATH	415	S	1	TRUE	77.07	E	E
Q0WQE7	AUG3_ARATH	201	Y	Q9FMB4	AUG5_ARATH	299	Y	1	FALSE	29.02	C	E
F4IK01	AUG1_ARATH	227	K	Q8GYM3	AUG4_ARATH	297	S	1	FALSE	11.45	A	D
F4IK01	AUG1_ARATH	227	K	Q8GYM3	AUG4_ARATH	299	S	1	FALSE	15.72	A	D
Q0WQE7	AUG3_ARATH	259	K	Q9FMB4	AUG5_ARATH	67	K	1	FALSE	256.63	C	E
Q0WQE7	AUG3_ARATH	259	K	Q0WQE7	AUG3_ARATH	376	K	1	TRUE	31.31	C	C
Q0WQE7	AUG3_ARATH	259	K	Q9FMB4	AUG5_ARATH	407	K	1	FALSE	39.2	C	E
F4IK01	AUG1_ARATH	248	K	Q8GYM3	AUG4_ARATH	321	K	10	FALSE	19.45	A	D
F4IK01	AUG1_ARATH	64	K	Q9FMB4	AUG5_ARATH	628	K	2	FALSE	10.86	A	E
F4IK01	AUG1_ARATH	64	K	Q9FMB4	AUG5_ARATH	581	S	1	FALSE	25.2	A	E
F4IK01	AUG1_ARATH	264	K	Q8GYM3	AUG4_ARATH	321	K	1	FALSE	14.79	A	D
F4IK01	AUG1_ARATH	154	K	Q8GYM3	AUG4_ARATH	321	K	1	FALSE	110.37	A	D
Q0WQE7	AUG3_ARATH	138	S	Q0WQE7	AUG3_ARATH	152	S	1	TRUE	21.3	C	C
F4IK01	AUG1_ARATH	248	K	Q8GYM3	AUG4_ARATH	348	K	1	FALSE	26.12	A	D
Q9FMB4	AUG5_ARATH	1	M	Q9FMB4	AUG5_ARATH	64	K	4	TRUE	16.28	E	E
Q0WQE7	AUG3_ARATH	113	K	Q9FMB4	AUG5_ARATH	1	M	1	FALSE	100.43	C	E
Q0WQE7	AUG3_ARATH	555	K	Q9FMB4	AUG5_ARATH	1	M	2	FALSE	38.83	C	E
Q9FMB4	AUG5_ARATH	1	M	Q9FMB4	AUG5_ARATH	132	K	2	TRUE	101.97	E	E
Q0WQE7	AUG3_ARATH	376	K	Q9FMB4	AUG5_ARATH	485	K	1	FALSE	16.13	C	E
Q0WQE7	AUG3_ARATH	378	K	Q9FMB4	AUG5_ARATH	342	K	2	FALSE	13.71	C	E
F4IK01	AUG1_ARATH	148	K	Q9FMB4	AUG5_ARATH	628	K	4	FALSE	20.76	A	E
Q8GYM3	AUG4_ARATH	209	K	Q9FMB4	AUG5_ARATH	628	K	1	FALSE	19.76	D	E
Q0WQE7	AUG3_ARATH	579	K	Q9FMB4	AUG5_ARATH	742	K	1	FALSE	12.34	C	E
Q0WQE7	AUG3_ARATH	300	K	Q9FMB4	AUG5_ARATH	397	K	2	FALSE	38.56	C	E
Q0WQE7	AUG3_ARATH	300	K	Q9FMB4	AUG5_ARATH	407	K	1	FALSE	26.21	C	E
F4IK01	AUG1_ARATH	24	S	Q8GYM3	AUG4_ARATH	321	K	2	FALSE	135.02	A	D
Q9FMB4	AUG5_ARATH	333	K	Q9FMB4	AUG5_ARATH	355	K	1	TRUE	29.99	E	E
Q0WQE7	AUG3_ARATH	239	K	Q9FMB4	AUG5_ARATH	333	K	2	FALSE	36.62	C	E
Q0WQE7	AUG3_ARATH	259	K	Q9FMB4	AUG5_ARATH	333	K	1	FALSE	45.79	C	E
F4IK01	AUG1_ARATH	105	S	Q0WQE7	AUG3_ARATH	555	K	1	FALSE	118.06	A	C
Q0WQE7	AUG3_ARATH	378	K	Q9FMB4	AUG5_ARATH	485	K	2	FALSE	17.2	C	E
Q9FMB4	AUG5_ARATH	238	K	Q9FMB4	AUG5_ARATH	242	S	3	TRUE	6.42	E	E
Q9FMB4	AUG5_ARATH	240	T	Q9FMB4	AUG5_ARATH	242	S	1	TRUE	5.56	E	E
Q9FMB4	AUG5_ARATH	342	K	Q9FMB4	AUG5_ARATH	407	K	1	TRUE	65.67	E	E
F4IK01	AUG1_ARATH	227	K	Q9FMB4	AUG5_ARATH	581	S	1	FALSE	123.26	A	E
Q9FMB4	AUG5_ARATH	64	K	Q9FMB4	AUG5_ARATH	132	K	5	TRUE	111.37	E	E
F4IK01	AUG1_ARATH	227	K	Q9FMB4	AUG5_ARATH	132	K	1	FALSE	88.41	A	E
F4IK01	AUG1_ARATH	78	K	Q9FMB4	AUG5_ARATH	132	K	1	FALSE	49.5	A	E
Q0WQE7	AUG3_ARATH	259	K	Q9FMB4	AUG5_ARATH	132	K	1	FALSE	172.91	C	E
Q0WQE7	AUG3_ARATH	224	K	Q9FMB4	AUG5_ARATH	333	K	1	FALSE	14.66	C	E
Q9FMB4	AUG5_ARATH	355	K	Q9FMB4	AUG5_ARATH	485	K	2	TRUE	14.99	E	E
Q8GYM3	AUG4_ARATH	36	T	Q9FMB4	AUG5_ARATH	591	Y	1	FALSE	33.78	D	E
Q8GYM3	AUG4_ARATH	36	T	Q8GYM3	AUG4_ARATH	38	S	1	TRUE	5.57	D	D
Q9FMB4	AUG5_ARATH	64	K	Q9FMB4	AUG5_ARATH	656	K	3	TRUE	75.85	E	E
Q9FMB4	AUG5_ARATH	67	K	Q9FMB4	AUG5_ARATH	656	K	3	TRUE	73.08	E	E
F4IK01	AUG1_ARATH	165	K	Q0WQE7	AUG3_ARATH	228	T	2	FALSE	162.32	A	C
Q9FMB4	AUG5_ARATH	355	K	Q9FMB4	AUG5_ARATH	467	K	2	TRUE	33.73	E	E
Q9FMB4	AUG5_ARATH	467	K	Q9FMB4	AUG5_ARATH	473	K	10	TRUE	10.44	E	E
F4IK01	AUG1_ARATH	151	K	Q9FMB4	AUG5_ARATH	65	S	1	FALSE	101.23	A	E
Q9FMB4	AUG5_ARATH	132	K	Q9FMB4	AUG5_ARATH	175	K	1	TRUE	63.63	E	E
Q8GYM3	AUG4_ARATH	120	K	Q9FMB4	AUG5_ARATH	175	K	1	FALSE	20.71	D	E
F4IK01	AUG1_ARATH	78	K	Q8GYM3	AUG4_ARATH	120	K	1	FALSE	19.64	A	D
Q0WQE7	AUG3_ARATH	103	K	Q9FMB4	AUG5_ARATH	107	K	11	FALSE
Q9FMB4	AUG5_ARATH	95	K	Q9FMB4	AUG5_ARATH	107	K	17	TRUE
Q9FMB4	AUG5_ARATH	95	K	Q9FMB4	AUG5_ARATH	132	K	22	TRUE
Q9FMB4	AUG5_ARATH	107	K	Q9FMB4	AUG5_ARATH	132	K	14	TRUE
Q9FMB4	AUG5_ARATH	95	K	Q9FMB4	AUG5_ARATH	95	K	15	TRUE
Q9FMB4	AUG5_ARATH	107	K	Q0WQE7	AUG3_ARATH	113	K	9	FALSE
Q9FMB4	AUG5_ARATH	105	K	Q9FMB4	AUG5_ARATH	67	K	12	TRUE
Q9FMB4	AUG5_ARATH	101	K	Q9FMB4	AUG5_ARATH	107	K	16	TRUE
Q9FMB4	AUG5_ARATH	95	K	Q0WQE7	AUG3_ARATH	68	K	2	FALSE
F4IK01	AUG1_ARATH	154	K	F4IK01	AUG1_ARATH	148	K	10	TRUE
Q9FMB4	AUG5_ARATH	105	K	Q0WQE7	AUG3_ARATH	113	K	5	FALSE
Q9FMB4	AUG5_ARATH	95	K	Q9FMB4	AUG5_ARATH	105	K	11	TRUE
Q9FMB4	AUG5_ARATH	107	K	Q9FMB4	AUG5_ARATH	67	K	12	TRUE
Q9FMB4	AUG5_ARATH	95	K	Q0WQE7	AUG3_ARATH	113	K	5	FALSE
Q9FMB4	AUG5_ARATH	105	K	Q9FMB4	AUG5_ARATH	132	K	7	TRUE
Q0WQE7	AUG3_ARATH	103	K	Q9FMB4	AUG5_ARATH	105	K	5	FALSE
Q9FMB4	AUG5_ARATH	95	K	Q9FMB4	AUG5_ARATH	67	K	11	TRUE
Q9FMB4	AUG5_ARATH	99	K	Q9FMB4	AUG5_ARATH	95	K	6	TRUE
Q0WQE7	AUG3_ARATH	68	K	Q9FMB4	AUG5_ARATH	105	K	3	FALSE
Q9FMB4	AUG5_ARATH	99	K	Q9FMB4	AUG5_ARATH	132	K	8	TRUE
Q9FMB4	AUG5_ARATH	107	K	Q9FMB4	AUG5_ARATH	99	K	9	TRUE
Q9FMB4	AUG5_ARATH	95	K	Q0WQE7	AUG3_ARATH	103	K	4	FALSE
Q9FMB4	AUG5_ARATH	101	K	Q9FMB4	AUG5_ARATH	132	K	6	TRUE
Q9FMB4	AUG5_ARATH	1	M	Q9FMB4	AUG5_ARATH	95	K	1	TRUE
Q9FMB4	AUG5_ARATH	99	K	Q0WQE7	AUG3_ARATH	113	K	2	FALSE
Q8GYM3	AUG4_ARATH	1	M	Q9FMB4	AUG5_ARATH	656	K	3	FALSE
Q9FMB4	AUG5_ARATH	99	K	Q9FMB4	AUG5_ARATH	67	K	7	TRUE
Q9FMB4	AUG5_ARATH	95	K	F4IK01	AUG1_ARATH	1	M	5	FALSE
Q9FMB4	AUG5_ARATH	99	K	Q0WQE7	AUG3_ARATH	103	K	3	FALSE
Q9FMB4	AUG5_ARATH	105	K	F4IK01	AUG1_ARATH	165	K	4	FALSE
Q9FMB4	AUG5_ARATH	373	S	Q9FMB4	AUG5_ARATH	373	S	2	TRUE
Q9FMB4	AUG5_ARATH	95	K	F4IK01	AUG1_ARATH	154	K	2	FALSE
Q9FMB4	AUG5_ARATH	107	K	Q9FMB4	AUG5_ARATH	64	K	4	TRUE
F4IK01	AUG1_ARATH	46	Y	F4IK01	AUG1_ARATH	64	K	1	TRUE
Q9FMB4	AUG5_ARATH	95	K	Q9FMB4	AUG5_ARATH	64	K	4	TRUE
Q9FMB4	AUG5_ARATH	77	T	F4IK01	AUG1_ARATH	1	M	3	FALSE
Q9FMB4	AUG5_ARATH	371	S	Q9FMB4	AUG5_ARATH	105	K	3	TRUE
F4IK01	AUG1_ARATH	47	T	F4IK01	AUG1_ARATH	64	K	1	TRUE
Q9FMB4	AUG5_ARATH	95	K	F4IK01	AUG1_ARATH	165	K	2	FALSE
Q9FMB4	AUG5_ARATH	90	S	Q9FMB4	AUG5_ARATH	107	K	3	TRUE
Q9FMB4	AUG5_ARATH	107	K	F4IK01	AUG1_ARATH	165	K	3	FALSE
Q9FMB4	AUG5_ARATH	95	K	F4IK01	AUG1_ARATH	151	K	2	FALSE
Q9FMB4	AUG5_ARATH	373	S	Q9FMB4	AUG5_ARATH	105	K	4	TRUE
Q9FMB4	AUG5_ARATH	89	S	Q9FMB4	AUG5_ARATH	107	K	3	TRUE
Q8GYM3	AUG4_ARATH	3	K	Q9FMB4	AUG5_ARATH	656	K	1	FALSE
Q9FMB4	AUG5_ARATH	373	S	Q9FMB4	AUG5_ARATH	371	S	1	TRUE
F4IK01	AUG1_ARATH	12	S	F4IK01	AUG1_ARATH	18	S	1	TRUE
Q0WQE7	AUG3_ARATH	101	S	Q9FMB4	AUG5_ARATH	83	S	1	FALSE
Q9FMB4	AUG5_ARATH	99	K	F4IK01	AUG1_ARATH	165	K	2	FALSE
Q9FMB4	AUG5_ARATH	370	S	Q9FMB4	AUG5_ARATH	105	K	2	TRUE
Q9FMB4	AUG5_ARATH	95	K	Q9FMB4	AUG5_ARATH	98	S	1	TRUE
Q9FMB4	AUG5_ARATH	382	K	Q9FMB4	AUG5_ARATH	105	K	1	TRUE
Q9FMB4	AUG5_ARATH	105	K	Q9FMB4	AUG5_ARATH	107	K	2	TRUE
Q9FMB4	AUG5_ARATH	698	K	Q9FMB4	AUG5_ARATH	698	K	1	TRUE
Q9FMB4	AUG5_ARATH	86	S	Q9FMB4	AUG5_ARATH	132	K	2	TRUE
Q9FMB4	AUG5_ARATH	95	K	Q9FMB4	AUG5_ARATH	89	S	1	TRUE
Q9FMB4	AUG5_ARATH	90	S	Q0WQE7	AUG3_ARATH	320	K	1	FALSE
Q9FMB4	AUG5_ARATH	241	K	Q9FMB4	AUG5_ARATH	251	T	1	TRUE
Q0WQE7	AUG3_ARATH	555	K	Q9FMB4	AUG5_ARATH	107	K	1	FALSE
Q0WQE7	AUG3_ARATH	101	S	Q9FMB4	AUG5_ARATH	77	T	1	FALSE
Q0WQE7	AUG3_ARATH	101	S	Q8GYM3	AUG4_ARATH	40	Y	1	FALSE

## Sheet: AUG1,2,3,4,5,6,7,8_monomer
Protein1	Name1	SeqPos1	LinkedRes1	Protein2	Name2	SeqPos2	LinkedRes2	Match Count	Self	3D Distance	From Chain	To Chain
F4IK01	AUG1_ARATH	264	K	F4IK01	AUG1_ARATH	275	K	2	TRUE	17.34	A	A
F4IK01	AUG1_ARATH	39	K	F4IK01	AUG1_ARATH	52	T	1	TRUE	17.86	A	A
F4IK01	AUG1_ARATH	61	S	F4IK01	AUG1_ARATH	65	S	9	TRUE	6.07	A	A
F4IK01	AUG1_ARATH	154	K	Q9FMB4	AUG5_ARATH	132	K	4	FALSE	17.47	A	E
F4IK01	AUG1_ARATH	39	K	F4IK01	AUG1_ARATH	50	S	1	TRUE	15.43	A	A
F4IK01	AUG1_ARATH	148	K	F4IK01	AUG1_ARATH	154	K	6	TRUE	9.74	A	A
F4IK01	AUG1_ARATH	248	K	Q8GYM3	AUG4_ARATH	321	K	4	FALSE	19.45	A	D
F4IK01	AUG1_ARATH	241	K	F4IK01	AUG1_ARATH	248	K	12	TRUE	10.93	A	A
F4IK01	AUG1_ARATH	64	K	F4IK01	AUG1_ARATH	78	K	2	TRUE	20.18	A	A
F4IK01	AUG1_ARATH	65	S	Q0WTP1	AUG7_ARATH	197	K	1	FALSE	187.54	A	G
F4IK01	AUG1_ARATH	204	K	Q8GYM3	AUG4_ARATH	280	K	1	FALSE	14.89	A	D
F4IK01	AUG1_ARATH	165	K	Q0WQE7	AUG3_ARATH	103	K	1	FALSE	19.51	A	C
F4IK01	AUG1_ARATH	245	K	Q8GYM3	AUG4_ARATH	321	K	1	FALSE	22.17	A	D
F4IK01	AUG1_ARATH	154	K	F4IK01	AUG1_ARATH	165	K	3	TRUE	16.6	A	A
F4IK01	AUG1_ARATH	248	K	F4IK01	AUG1_ARATH	264	K	1	TRUE	22.41	A	A
F4IK01	AUG1_ARATH	204	K	F4IK01	AUG1_ARATH	214	K	1	TRUE	16.7	A	A
F4IK01	AUG1_ARATH	32	S	F4IK01	AUG1_ARATH	46	Y	1	TRUE	22.95	A	A
F4IK01	AUG1_ARATH	245	K	Q0WQE7	AUG3_ARATH	277	T	2	FALSE	285.35	A	C
F4IK01	AUG1_ARATH	248	K	F4IK01	AUG1_ARATH	283	K	1	TRUE	13.58	A	A
F4IK01	AUG1_ARATH	253	T	Q8GYM3	AUG4_ARATH	99	K	2	FALSE	146.38	A	D
F4IK01	AUG1_ARATH	148	K	Q9FMB4	AUG5_ARATH	149	K	2	FALSE	17.49	A	E
O48767	AUG2_ARATH	100	K	Q94BP7	AUG6_ARATH	267	K	2	FALSE	9.23	B	F
O48767	AUG2_ARATH	86	K	Q0WTP1	AUG7_ARATH	261	Y	1	FALSE	54.96	B	G
Q0WQE7	AUG3_ARATH	555	K	Q9FMB4	AUG5_ARATH	698	K	7	FALSE	12.28	C	E
Q0WQE7	AUG3_ARATH	241	K	Q9FMB4	AUG5_ARATH	355	K	3	FALSE	19.12	C	E
Q0WQE7	AUG3_ARATH	103	K	Q0WQE7	AUG3_ARATH	113	K	2	TRUE	14.5	C	C
Q0WQE7	AUG3_ARATH	68	K	Q9FMB4	AUG5_ARATH	1	M	3	FALSE	19.21	C	E
Q0WQE7	AUG3_ARATH	555	K	Q9FMB4	AUG5_ARATH	35	K	2	FALSE	76.53	C	E
Q0WQE7	AUG3_ARATH	259	K	Q9FMB4	AUG5_ARATH	382	K	3	FALSE	18.36	C	E
Q0WQE7	AUG3_ARATH	138	S	Q0WQE7	AUG3_ARATH	151	T	2	TRUE	19.27	C	C
Q0WQE7	AUG3_ARATH	68	K	Q0WQE7	AUG3_ARATH	113	K	3	TRUE	98.28	C	C
Q0WQE7	AUG3_ARATH	113	K	Q9FMB4	AUG5_ARATH	35	K	1	FALSE	134.64	C	E
Q0WQE7	AUG3_ARATH	68	K	Q9FMB4	AUG5_ARATH	132	K	3	FALSE	100.5	C	E
Q0WQE7	AUG3_ARATH	259	K	Q9FMB4	AUG5_ARATH	355	K	7	FALSE	16.08	C	E
Q0WQE7	AUG3_ARATH	239	K	Q9FMB4	AUG5_ARATH	355	K	2	FALSE	15.57	C	E
Q0WQE7	AUG3_ARATH	113	K	Q9FMB4	AUG5_ARATH	132	K	12	FALSE	10.38	C	E
Q0WQE7	AUG3_ARATH	68	K	Q0WQE7	AUG3_ARATH	555	K	1	TRUE	26.87	C	C
Q0WQE7	AUG3_ARATH	137	S	Q0WQE7	AUG3_ARATH	151	T	2	TRUE	19.91	C	C
Q0WQE7	AUG3_ARATH	555	K	Q9FMB4	AUG5_ARATH	1	M	1	FALSE	38.83	C	E
Q0WQE7	AUG3_ARATH	113	K	Q9FMB4	AUG5_ARATH	67	K	2	FALSE	106.2	C	E
Q0WQE7	AUG3_ARATH	555	K	Q9FMB4	AUG5_ARATH	67	K	2	FALSE	40.1	C	E
Q0WQE7	AUG3_ARATH	103	K	Q9FMB4	AUG5_ARATH	35	K	1	FALSE	127.88	C	E
Q0WQE7	AUG3_ARATH	113	K	Q9FMB4	AUG5_ARATH	1	M	1	FALSE	100.43	C	E
Q0WQE7	AUG3_ARATH	239	K	Q9FMB4	AUG5_ARATH	362	T	1	FALSE	23.32	C	E
Q0WQE7	AUG3_ARATH	260	S	Q9FMB4	AUG5_ARATH	355	K	1	FALSE	18.79	C	E
Q0WQE7	AUG3_ARATH	113	K	Q9FMB4	AUG5_ARATH	355	K	1	FALSE	159.54	C	E
Q0WQE7	AUG3_ARATH	551	K	Q9FMB4	AUG5_ARATH	698	K	2	FALSE	15.66	C	E
Q0WQE7	AUG3_ARATH	137	S	Q0WQE7	AUG3_ARATH	152	S	1	TRUE	22.45	C	C
Q0WQE7	AUG3_ARATH	68	K	Q9FMB4	AUG5_ARATH	67	K	5	FALSE	15.25	C	E
Q0WQE7	AUG3_ARATH	239	K	Q0WQE7	AUG3_ARATH	259	K	2	TRUE	22.39	C	C
Q0WQE7	AUG3_ARATH	239	K	Q9FMB4	AUG5_ARATH	382	K	2	FALSE	34.98	C	E
Q0WQE7	AUG3_ARATH	273	S	Q9FMB4	AUG5_ARATH	382	K	1	FALSE	21.79	C	E
Q0WQE7	AUG3_ARATH	558	T	Q9FMB4	AUG5_ARATH	366	S	1	FALSE	242.3	C	E
Q0WQE7	AUG3_ARATH	103	K	Q9FMB4	AUG5_ARATH	67	K	3	FALSE	96.9	C	E
Q0WQE7	AUG3_ARATH	551	K	Q0WQE7	AUG3_ARATH	557	S	1	TRUE	9.86	C	C
Q0WQE7	AUG3_ARATH	259	K	Q9FMB4	AUG5_ARATH	371	S	2	FALSE	20.23	C	E
Q0WQE7	AUG3_ARATH	241	K	Q0WQE7	AUG3_ARATH	259	K	1	TRUE	22.45	C	C
Q0WQE7	AUG3_ARATH	251	S	Q0WQE7	AUG3_ARATH	260	S	1	TRUE	12.4	C	C
Q8GYM3	AUG4_ARATH	120	K	Q8GYM3	AUG4_ARATH	127	S	3	TRUE	13.83	D	D
Q8GYM3	AUG4_ARATH	36	T	Q8GYM3	AUG4_ARATH	38	S	5	TRUE	5.57	D	D
Q8GYM3	AUG4_ARATH	343	Y	Q8GYM3	AUG4_ARATH	349	K	2	TRUE	10.14	D	D
Q8GYM3	AUG4_ARATH	120	K	Q9FMB4	AUG5_ARATH	175	K	1	FALSE	20.71	D	E
Q8GYM3	AUG4_ARATH	93	Y	Q8GYM3	AUG4_ARATH	105	Y	2	TRUE	14.93	D	D
Q9FMB4	AUG5_ARATH	355	K	Q9FMB4	AUG5_ARATH	382	K	7	TRUE	24.47	E	E
Q9FMB4	AUG5_ARATH	238	K	Q9FMB4	AUG5_ARATH	355	K	2	TRUE	51.76	E	E
Q9FMB4	AUG5_ARATH	35	K	Q9FMB4	AUG5_ARATH	698	K	2	TRUE	75.36	E	E
Q9FMB4	AUG5_ARATH	355	K	Q9FMB4	AUG5_ARATH	485	K	2	TRUE	14.99	E	E
Q9FMB4	AUG5_ARATH	407	K	Q9FMB4	AUG5_ARATH	415	S	6	TRUE	11.88	E	E
Q9FMB4	AUG5_ARATH	371	S	Q9FMB4	AUG5_ARATH	382	K	1	TRUE	8.84	E	E
Q9FMB4	AUG5_ARATH	342	K	Q9FMB4	AUG5_ARATH	355	K	3	TRUE	18.75	E	E
Q9FMB4	AUG5_ARATH	370	S	Q9FMB4	AUG5_ARATH	382	K	1	TRUE	10.98	E	E
Q9FMB4	AUG5_ARATH	373	S	Q9FMB4	AUG5_ARATH	382	K	3	TRUE	12.03	E	E
Q9FMB4	AUG5_ARATH	238	K	Q9FMB4	AUG5_ARATH	333	K	6	TRUE	22.47	E	E
Q9FMB4	AUG5_ARATH	238	K	Q9FMB4	AUG5_ARATH	342	K	4	TRUE	34.88	E	E
Q9FMB4	AUG5_ARATH	1	M	Q9FMB4	AUG5_ARATH	698	K	1	TRUE	38.69	E	E
Q9FMB4	AUG5_ARATH	67	K	Q9FMB4	AUG5_ARATH	698	K	3	TRUE	41.16	E	E
Q9FMB4	AUG5_ARATH	355	K	Q9FMB4	AUG5_ARATH	373	S	1	TRUE	21.82	E	E
Q9FMB4	AUG5_ARATH	35	K	Q9FMB4	AUG5_ARATH	656	K	1	TRUE	95.19	E	E
Q9FMB4	AUG5_ARATH	241	K	Q9FMB4	AUG5_ARATH	333	K	4	TRUE	18.53	E	E
Q9FMB4	AUG5_ARATH	241	K	Q9FMB4	AUG5_ARATH	342	K	1	TRUE	30.04	E	E
Q9FMB4	AUG5_ARATH	1	M	Q9FMB4	AUG5_ARATH	67	K	3	TRUE	11.74	E	E
Q9FMB4	AUG5_ARATH	333	K	Q9FMB4	AUG5_ARATH	355	K	1	TRUE	29.99	E	E
Q9FMB4	AUG5_ARATH	198	K	Q9FMB4	AUG5_ARATH	203	Y	1	TRUE	8.35	E	E
Q9FMB4	AUG5_ARATH	407	K	Q9FMB4	AUG5_ARATH	418	T	1	TRUE	15.16	E	E
Q9FMB4	AUG5_ARATH	35	K	Q9FMB4	AUG5_ARATH	67	K	3	TRUE	38.37	E	E
Q9FMB4	AUG5_ARATH	34	S	Q9FMB4	AUG5_ARATH	36	S	3	TRUE	5.51	E	E
Q9FMB4	AUG5_ARATH	30	Y	Q9FMB4	AUG5_ARATH	67	K	1	TRUE	30.14	E	E
Q9FMB4	AUG5_ARATH	20	K	Q9FMB4	AUG5_ARATH	35	K	2	TRUE	19.96	E	E
Q9FMB4	AUG5_ARATH	481	K	Q9FMB4	AUG5_ARATH	485	K	3	TRUE	6.33	E	E
Q9FMB4	AUG5_ARATH	467	K	Q9FMB4	AUG5_ARATH	473	K	5	TRUE	10.44	E	E
Q9FMB4	AUG5_ARATH	20	K	Q9FMB4	AUG5_ARATH	67	K	1	TRUE	19.67	E	E
Q9FMB4	AUG5_ARATH	234	Y	Q9FMB4	AUG5_ARATH	251	T	1	TRUE	23.98	E	E
Q9FMB4	AUG5_ARATH	460	S	Q9FMB4	AUG5_ARATH	467	K	3	TRUE	11.21	E	E
Q9FMB4	AUG5_ARATH	33	S	Q9FMB4	AUG5_ARATH	64	K	1	TRUE	36.11	E	E
Q9FMB4	AUG5_ARATH	67	K	Q9FMB4	AUG5_ARATH	132	K	8	TRUE	108.55	E	E
Q9FMB4	AUG5_ARATH	628	K	Q9FMB4	AUG5_ARATH	642	S	2	TRUE	20.47	E	E
Q9FMB4	AUG5_ARATH	355	K	Q9FMB4	AUG5_ARATH	365	S	1	TRUE	16.33	E	E
Q9FMB4	AUG5_ARATH	1	M	Q9FMB4	AUG5_ARATH	132	K	1	TRUE	101.97	E	E
Q9FMB4	AUG5_ARATH	362	T	Q9FMB4	AUG5_ARATH	656	K	1	TRUE	182.41	E	E
Q9FMB4	AUG5_ARATH	64	K	Q9FMB4	AUG5_ARATH	698	K	1	TRUE	44.52	E	E
Q9FMB4	AUG5_ARATH	568	T	Q9FMB4	AUG5_ARATH	577	S	1	TRUE	14.99	E	E
Q9FMB4	AUG5_ARATH	333	K	Q9FMB4	AUG5_ARATH	342	K	1	TRUE	14.9	E	E
Q9FMB4	AUG5_ARATH	64	K	Q9FMB4	AUG5_ARATH	132	K	2	TRUE	111.37	E	E
Q9FMB4	AUG5_ARATH	35	K	Q9FMB4	AUG5_ARATH	132	K	1	TRUE	135.95	E	E
Q9FMB4	AUG5_ARATH	67	K	Q9FMB4	AUG5_ARATH	337	S	1	TRUE	218.43	E	E
Q94BP7	AUG6_ARATH	76	K	Q94BP7	AUG6_ARATH	91	K	8	TRUE	19.73	F	F
Q94BP7	AUG6_ARATH	224	K	Q9SUH5	AUG8_ARATH	491	K	1	FALSE	16.28	F	H
Q94BP7	AUG6_ARATH	173	K	Q94BP7	AUG6_ARATH	185	K	1	TRUE	19.14	F	F
Q94BP7	AUG6_ARATH	72	K	Q94BP7	AUG6_ARATH	91	K	2	TRUE	22.54	F	F
Q94BP7	AUG6_ARATH	254	S	Q94BP7	AUG6_ARATH	257	T	2	TRUE	4.35	F	F
Q94BP7	AUG6_ARATH	233	K	Q94BP7	AUG6_ARATH	267	K	1	TRUE	33.25	F	F
Q94BP7	AUG6_ARATH	303	S	Q94BP7	AUG6_ARATH	313	S	1	TRUE	17.11	F	F
Q0WTP1	AUG7_ARATH	11	K	Q94BP7	AUG6_ARATH	185	K	1	FALSE	26.75	G	F
Q0WTP1	AUG7_ARATH	2	A	Q94BP7	AUG6_ARATH	185	K	5	FALSE	19.64	G	F
Q0WTP1	AUG7_ARATH	4	K	Q94BP7	AUG6_ARATH	185	K	2	FALSE	23.01	G	F
F4IK01	AUG1_ARATH	64	K	Q8GYM3	AUG4_ARATH	3	K	8	FALSE
Q9FMB4	AUG5_ARATH	95	K	Q9FMB4	AUG5_ARATH	132	K	11	TRUE
Q9FMB4	AUG5_ARATH	95	K	Q0WQE7	AUG3_ARATH	113	K	7	FALSE
Q8GYM3	AUG4_ARATH	1	M	F4IK01	AUG1_ARATH	64	K	5	FALSE
Q8GYM3	AUG4_ARATH	2	V	F4IK01	AUG1_ARATH	64	K	4	FALSE
Q9FMB4	AUG5_ARATH	95	K	Q9FMB4	AUG5_ARATH	67	K	9	TRUE
Q94BP7	AUG6_ARATH	558	S	Q94BP7	AUG6_ARATH	554	S	5	TRUE
Q8GYM3	AUG4_ARATH	1	M	Q9FMB4	AUG5_ARATH	656	K	8	FALSE
Q9FMB4	AUG5_ARATH	105	K	Q9FMB4	AUG5_ARATH	132	K	5	TRUE
Q9FMB4	AUG5_ARATH	95	K	Q0WQE7	AUG3_ARATH	68	K	2	FALSE
Q94BP7	AUG6_ARATH	366	K	Q9SUH5	AUG8_ARATH	542	K	3	FALSE
Q0WTP1	AUG7_ARATH	301	S	Q9FMB4	AUG5_ARATH	382	K	3	FALSE
O48767	AUG2_ARATH	235	S	O48767	AUG2_ARATH	256	K	3	TRUE
Q9FMB4	AUG5_ARATH	99	K	Q9FMB4	AUG5_ARATH	95	K	3	TRUE
Q9FMB4	AUG5_ARATH	107	K	Q0WQE7	AUG3_ARATH	113	K	3	FALSE
Q9FMB4	AUG5_ARATH	99	K	Q9FMB4	AUG5_ARATH	132	K	3	TRUE
Q8GYM3	AUG4_ARATH	3	K	Q9FMB4	AUG5_ARATH	656	K	4	FALSE
Q9FMB4	AUG5_ARATH	107	K	Q9FMB4	AUG5_ARATH	132	K	3	TRUE
Q94BP7	AUG6_ARATH	623	S	Q94BP7	AUG6_ARATH	630	K	3	TRUE
Q9FMB4	AUG5_ARATH	355	K	O48767	AUG2_ARATH	257	T	2	FALSE
O48767	AUG2_ARATH	293	K	O48767	AUG2_ARATH	256	K	5	TRUE
Q94BP7	AUG6_ARATH	558	S	Q94BP7	AUG6_ARATH	549	K	2	TRUE
Q9FMB4	AUG5_ARATH	101	K	Q9FMB4	AUG5_ARATH	67	K	4	TRUE
Q8GYM3	AUG4_ARATH	37	K	Q8GYM3	AUG4_ARATH	2	V	2	TRUE
Q9FMB4	AUG5_ARATH	95	K	Q9FMB4	AUG5_ARATH	95	K	2	TRUE
O48767	AUG2_ARATH	168	S	O48767	AUG2_ARATH	176	S	2	TRUE
Q9SUH5	AUG8_ARATH	640	K	O48767	AUG2_ARATH	256	K	2	FALSE
Q8GYM3	AUG4_ARATH	2	V	Q9FMB4	AUG5_ARATH	656	K	2	FALSE
Q94BP7	AUG6_ARATH	558	S	Q9SUH5	AUG8_ARATH	337	S	2	FALSE
Q9FMB4	AUG5_ARATH	101	K	Q0WQE7	AUG3_ARATH	113	K	2	FALSE
Q9FMB4	AUG5_ARATH	105	K	Q0WQE7	AUG3_ARATH	113	K	2	FALSE
O48767	AUG2_ARATH	231	T	O48767	AUG2_ARATH	235	S	1	TRUE
Q8GYM3	AUG4_ARATH	3	K	Q8GYM3	AUG4_ARATH	37	K	1	TRUE
O48767	AUG2_ARATH	292	K	O48767	AUG2_ARATH	256	K	2	TRUE
Q9FMB4	AUG5_ARATH	95	K	Q0WQE7	AUG3_ARATH	103	K	1	FALSE
Q9FMB4	AUG5_ARATH	99	K	Q9FMB4	AUG5_ARATH	67	K	2	TRUE
O48767	AUG2_ARATH	256	K	Q0WTP1	AUG7_ARATH	2	A	2	FALSE
Q9FMB4	AUG5_ARATH	105	K	Q9FMB4	AUG5_ARATH	67	K	2	TRUE
Q94BP7	AUG6_ARATH	329	S	Q94BP7	AUG6_ARATH	321	S	1	TRUE
Q0WQE7	AUG3_ARATH	103	K	Q94BP7	AUG6_ARATH	381	T	2	FALSE
Q94BP7	AUG6_ARATH	585	K	Q94BP7	AUG6_ARATH	549	K	1	TRUE
Q94BP7	AUG6_ARATH	661	K	Q94BP7	AUG6_ARATH	630	K	1	TRUE
O48767	AUG2_ARATH	220	S	O48767	AUG2_ARATH	256	K	1	TRUE
Q94BP7	AUG6_ARATH	549	K	Q94BP7	AUG6_ARATH	533	K	1	TRUE
Q94BP7	AUG6_ARATH	558	S	Q9SUH5	AUG8_ARATH	335	S	1	FALSE
Q94BP7	AUG6_ARATH	606	S	Q94BP7	AUG6_ARATH	600	S	1	TRUE
Q9SUH5	AUG8_ARATH	640	K	Q9FMB4	AUG5_ARATH	444	K	1	FALSE
Q94BP7	AUG6_ARATH	15	S	Q9SUH5	AUG8_ARATH	144	S	1	FALSE
Q9FMB4	AUG5_ARATH	95	K	Q0WQE7	AUG3_ARATH	555	K	1	FALSE
Q9FMB4	AUG5_ARATH	362	T	Q9SUH5	AUG8_ARATH	280	S	1	FALSE
O48767	AUG2_ARATH	176	S	Q9FMB4	AUG5_ARATH	132	K	1	FALSE
Q94BP7	AUG6_ARATH	556	K	Q94BP7	AUG6_ARATH	573	T	1	TRUE
Q9SUH5	AUG8_ARATH	640	K	Q0WQE7	AUG3_ARATH	259	K	1	FALSE
Q9FMB4	AUG5_ARATH	99	K	Q9FMB4	AUG5_ARATH	90	S	1	TRUE
Q94BP7	AUG6_ARATH	396	K	Q94BP7	AUG6_ARATH	596	S	1	TRUE
Q9SUH5	AUG8_ARATH	367	S	Q9SUH5	AUG8_ARATH	307	T	1	TRUE
Q9SUH5	AUG8_ARATH	371	S	Q9SUH5	AUG8_ARATH	33	S	1	TRUE

## Sheet: AUG1,2,3,4,5,6,7,8_dimer_VS_mon
Protein1	Name1	SeqPos1	LinkedRes1	Protein2	Name2	SeqPos2	LinkedRes2	Match Count	Self	3D Distance_monomer	3D Distance_dimer	Δ[(Cα-Cα)dimer-(Cα-Cα)monomer]	From Chain	To Chain
Q0WQE7	AUG3_ARATH	103	K	Q9FMB4	AUG5_ARATH	35	K	1	FALSE	127.88	101.12	-26.76	O	O
Q0WQE7	AUG3_ARATH	113	K	Q9FMB4	AUG5_ARATH	35	K	1	FALSE	134.64	99.86	-34.78	N	N
Q9FMB4	AUG5_ARATH	35	K	Q9FMB4	AUG5_ARATH	132	K	1	TRUE	135.95	96.18	-39.77	M	M
Q9FMB4	AUG5_ARATH	35	K	Q9FMB4	AUG5_ARATH	656	K	1	TRUE	95.19	94.67	-0.52	M	P
F4IK01	AUG1_ARATH	253	T	Q8GYM3	AUG4_ARATH	99	K	2	FALSE	146.38	89.64	-56.74	O	O
Q0WQE7	AUG3_ARATH	103	K	Q9FMB4	AUG5_ARATH	67	K	3	FALSE	96.9	81.01	-15.89	P	P
Q0WQE7	AUG3_ARATH	113	K	Q9FMB4	AUG5_ARATH	67	K	2	FALSE	106.2	76.26	-29.94	M	M
Q9FMB4	AUG5_ARATH	67	K	Q9FMB4	AUG5_ARATH	132	K	8	TRUE	108.55	73.57	-34.98	M	M
Q9FMB4	AUG5_ARATH	64	K	Q9FMB4	AUG5_ARATH	132	K	2	TRUE	111.37	72.52	-38.85	D	D
Q0WQE7	AUG3_ARATH	555	K	Q9FMB4	AUG5_ARATH	35	K	2	FALSE	76.53	68.87	-7.66	E	E
Q0WQE7	AUG3_ARATH	113	K	Q9FMB4	AUG5_ARATH	1	M	1	FALSE	100.43	66.9	-33.53	C	E
Q9FMB4	AUG5_ARATH	1	M	Q9FMB4	AUG5_ARATH	132	K	1	TRUE	101.97	64.77	-37.2	M	O
Q9FMB4	AUG5_ARATH	35	K	Q9FMB4	AUG5_ARATH	698	K	2	TRUE	75.36	49.18	-26.18	E	E
Q0WQE7	AUG3_ARATH	555	K	Q9FMB4	AUG5_ARATH	1	M	1	FALSE	38.83	48.25	9.42	N	N
Q0WQE7	AUG3_ARATH	555	K	Q9FMB4	AUG5_ARATH	67	K	2	FALSE	40.1	44.55	4.45	A	A
Q9FMB4	AUG5_ARATH	1	M	Q9FMB4	AUG5_ARATH	698	K	1	TRUE	38.69	29.86	-8.83	M	N
Q9FMB4	AUG5_ARATH	64	K	Q9FMB4	AUG5_ARATH	698	K	1	TRUE	44.52	28.56	-15.96	P	P
Q0WQE7	AUG3_ARATH	555	K	Q9FMB4	AUG5_ARATH	698	K	7	FALSE	12.28	27.03	14.75	A	D
Q9FMB4	AUG5_ARATH	35	K	Q9FMB4	AUG5_ARATH	67	K	3	TRUE	38.37	25.91	-12.46	A	A
Q0WQE7	AUG3_ARATH	137	S	Q0WQE7	AUG3_ARATH	152	S	1	TRUE	22.45	25.51	3.06	A	D
Q9FMB4	AUG5_ARATH	67	K	Q9FMB4	AUG5_ARATH	698	K	3	TRUE	41.16	25.19	-15.97	A	A
Q9FMB4	AUG5_ARATH	33	S	Q9FMB4	AUG5_ARATH	64	K	1	TRUE	36.11	23.96	-12.15	A	E
F4IK01	AUG1_ARATH	248	K	F4IK01	AUG1_ARATH	264	K	1	TRUE	22.41	23.47	1.06	O	O
Q0WQE7	AUG3_ARATH	551	K	Q9FMB4	AUG5_ARATH	698	K	2	FALSE	15.66	23.31	7.65	M	M
Q0WQE7	AUG3_ARATH	137	S	Q0WQE7	AUG3_ARATH	151	T	2	TRUE	19.91	23.25	3.34	D	E
Q9FMB4	AUG5_ARATH	628	K	Q9FMB4	AUG5_ARATH	642	S	2	TRUE	20.47	22.04	1.57	A	A
Q0WQE7	AUG3_ARATH	138	S	Q0WQE7	AUG3_ARATH	151	T	2	TRUE	19.27	21.31	2.04	D	D
F4IK01	AUG1_ARATH	39	K	F4IK01	AUG1_ARATH	52	T	1	TRUE	17.86	20.21	2.35	M	M
Q9FMB4	AUG5_ARATH	30	Y	Q9FMB4	AUG5_ARATH	67	K	1	TRUE	30.14	19.9	-10.24	E	E
F4IK01	AUG1_ARATH	32	S	F4IK01	AUG1_ARATH	46	Y	1	TRUE	22.95	19.88	-3.07	M	M
Q9FMB4	AUG5_ARATH	20	K	Q9FMB4	AUG5_ARATH	35	K	2	TRUE	19.96	18.51	-1.45	O	O
F4IK01	AUG1_ARATH	39	K	F4IK01	AUG1_ARATH	50	S	1	TRUE	15.43	17.65	2.22	M	M
Q8GYM3	AUG4_ARATH	93	Y	Q8GYM3	AUG4_ARATH	105	Y	2	TRUE	14.93	17.52	2.59	C	C
F4IK01	AUG1_ARATH	204	K	F4IK01	AUG1_ARATH	214	K	1	TRUE	16.7	16.94	0.24	E	E
Q8GYM3	AUG4_ARATH	120	K	Q9FMB4	AUG5_ARATH	175	K	1	FALSE	20.71	16.75	-3.96	P	P
F4IK01	AUG1_ARATH	64	K	F4IK01	AUG1_ARATH	78	K	2	TRUE	20.18	16.12	-4.06	C	E
Q9FMB4	AUG5_ARATH	1	M	Q9FMB4	AUG5_ARATH	67	K	3	TRUE	11.74	15.97	4.23	M	M
F4IK01	AUG1_ARATH	148	K	Q9FMB4	AUG5_ARATH	149	K	2	FALSE	17.49	15.94	-1.55	E	E
F4IK01	AUG1_ARATH	248	K	F4IK01	AUG1_ARATH	283	K	1	TRUE	13.58	15.76	2.18	E	E
F4IK01	AUG1_ARATH	248	K	Q8GYM3	AUG4_ARATH	321	K	4	FALSE	19.45	15.37	-4.08	P	P
F4IK01	AUG1_ARATH	154	K	F4IK01	AUG1_ARATH	165	K	3	TRUE	16.6	15.33	-1.27	E	E
F4IK01	AUG1_ARATH	204	K	Q8GYM3	AUG4_ARATH	280	K	1	FALSE	14.89	14.73	-0.16	C	E
Q0WQE7	AUG3_ARATH	103	K	Q0WQE7	AUG3_ARATH	113	K	2	TRUE	14.5	14.63	0.13	E	E
F4IK01	AUG1_ARATH	245	K	Q8GYM3	AUG4_ARATH	321	K	1	FALSE	22.17	14.39	-7.78	O	O
F4IK01	AUG1_ARATH	264	K	F4IK01	AUG1_ARATH	275	K	2	TRUE	17.34	14.3	-3.04	C	E
Q8GYM3	AUG4_ARATH	120	K	Q8GYM3	AUG4_ARATH	127	S	3	TRUE	13.83	13.83	0	C	E
Q9FMB4	AUG5_ARATH	568	T	Q9FMB4	AUG5_ARATH	577	S	1	TRUE	14.99	12.22	-2.77	E	E
F4IK01	AUG1_ARATH	154	K	Q9FMB4	AUG5_ARATH	132	K	4	FALSE	17.47	10.78	-6.69	E	O
Q0WQE7	AUG3_ARATH	113	K	Q9FMB4	AUG5_ARATH	132	K	12	FALSE	10.38	10.49	0.11	C	O
Q9FMB4	AUG5_ARATH	20	K	Q9FMB4	AUG5_ARATH	67	K	1	TRUE	19.67	10.36	-9.31	C	E
Q8GYM3	AUG4_ARATH	343	Y	Q8GYM3	AUG4_ARATH	349	K	2	TRUE	10.14	10.34	0.2	E	O
F4IK01	AUG1_ARATH	241	K	F4IK01	AUG1_ARATH	248	K	12	TRUE	10.93	10.12	-0.81	E	O
F4IK01	AUG1_ARATH	148	K	F4IK01	AUG1_ARATH	154	K	6	TRUE	9.74	9.64	-0.1	P	E
Q0WQE7	AUG3_ARATH	551	K	Q0WQE7	AUG3_ARATH	557	S	1	TRUE	9.86	8.09	-1.77	P	O
Q9FMB4	AUG5_ARATH	198	K	Q9FMB4	AUG5_ARATH	203	Y	1	TRUE	8.35	7.88	-0.47	A	N
F4IK01	AUG1_ARATH	165	K	Q0WQE7	AUG3_ARATH	103	K	1	FALSE	19.51	7.85	-11.66	E	O
F4IK01	AUG1_ARATH	61	S	F4IK01	AUG1_ARATH	65	S	9	TRUE	6.07	6.44	0.37	E	O
Q8GYM3	AUG4_ARATH	36	T	Q8GYM3	AUG4_ARATH	38	S	5	TRUE	5.57	5.57	0	P	E
Q9FMB4	AUG5_ARATH	34	S	Q9FMB4	AUG5_ARATH	36	S	3	TRUE	5.51	5.43	-0.08	P	O

## Sheet: TOP50_AUG1,3,4,5_monomer
Protein1	Name1	SeqPos1	LinkedRes1	Protein2	Name2	SeqPos2	LinkedRes2	Match Count	Self
Q9FMB4	AUG5_ARATH AUGMIN subunit 5 OS=Arabidopsis thaliana OX=3702 GN=AUG5 PE=1 SV=1	1	M	Q9FMB4	AUG5_ARATH AUGMIN subunit 5 OS=Arabidopsis thaliana OX=3702 GN=AUG5 PE=1 SV=1	64	K	6	TRUE
A0A140N3T4	infB_ECOBD Translation initiation factor IF-2 OS=Escherichia coli (strain B / BL21-DE3) OX=469008 GN=infB PE=3 SV=1	141	K	A0A140N3T4	infB_ECOBD Translation initiation factor IF-2 OS=Escherichia coli (strain B / BL21-DE3) OX=469008 GN=infB PE=3 SV=1	141	K	3	TRUE
A0A140N3T4	infB_ECOBD Translation initiation factor IF-2 OS=Escherichia coli (strain B / BL21-DE3) OX=469008 GN=infB PE=3 SV=1	141	K	A0A140N3T4	infB_ECOBD Translation initiation factor IF-2 OS=Escherichia coli (strain B / BL21-DE3) OX=469008 GN=infB PE=3 SV=1	149	K	4	TRUE
A0A140N3T4	infB_ECOBD Translation initiation factor IF-2 OS=Escherichia coli (strain B / BL21-DE3) OX=469008 GN=infB PE=3 SV=1	149	K	A0A140N3T4	infB_ECOBD Translation initiation factor IF-2 OS=Escherichia coli (strain B / BL21-DE3) OX=469008 GN=infB PE=3 SV=1	149	K	1	TRUE
A0A140N3T4	infB_ECOBD Translation initiation factor IF-2 OS=Escherichia coli (strain B / BL21-DE3) OX=469008 GN=infB PE=3 SV=1	149	K	A0A140N3T4	infB_ECOBD Translation initiation factor IF-2 OS=Escherichia coli (strain B / BL21-DE3) OX=469008 GN=infB PE=3 SV=1	186	K	3	TRUE
A0A140N3T4	infB_ECOBD Translation initiation factor IF-2 OS=Escherichia coli (strain B / BL21-DE3) OX=469008 GN=infB PE=3 SV=1	141	K	A0A140N3T4	infB_ECOBD Translation initiation factor IF-2 OS=Escherichia coli (strain B / BL21-DE3) OX=469008 GN=infB PE=3 SV=1	186	K	3	TRUE
A0A140N3T4	infB_ECOBD Translation initiation factor IF-2 OS=Escherichia coli (strain B / BL21-DE3) OX=469008 GN=infB PE=3 SV=1	149	K	A0A140N3T4	infB_ECOBD Translation initiation factor IF-2 OS=Escherichia coli (strain B / BL21-DE3) OX=469008 GN=infB PE=3 SV=1	155	K	5	TRUE
A0A140N3T4	infB_ECOBD Translation initiation factor IF-2 OS=Escherichia coli (strain B / BL21-DE3) OX=469008 GN=infB PE=3 SV=1	141	K	A0A140N3T4	infB_ECOBD Translation initiation factor IF-2 OS=Escherichia coli (strain B / BL21-DE3) OX=469008 GN=infB PE=3 SV=1	155	K	5	TRUE
A0A140N3T4	infB_ECOBD Translation initiation factor IF-2 OS=Escherichia coli (strain B / BL21-DE3) OX=469008 GN=infB PE=3 SV=1	149	K	A0A140N3T4	infB_ECOBD Translation initiation factor IF-2 OS=Escherichia coli (strain B / BL21-DE3) OX=469008 GN=infB PE=3 SV=1	157	K	10	TRUE
A0A140N3T4	infB_ECOBD Translation initiation factor IF-2 OS=Escherichia coli (strain B / BL21-DE3) OX=469008 GN=infB PE=3 SV=1	141	K	A0A140N3T4	infB_ECOBD Translation initiation factor IF-2 OS=Escherichia coli (strain B / BL21-DE3) OX=469008 GN=infB PE=3 SV=1	157	K	8	TRUE
A0A140N3T4	infB_ECOBD Translation initiation factor IF-2 OS=Escherichia coli (strain B / BL21-DE3) OX=469008 GN=infB PE=3 SV=1	149	K	A0A140N3T4	infB_ECOBD Translation initiation factor IF-2 OS=Escherichia coli (strain B / BL21-DE3) OX=469008 GN=infB PE=3 SV=1	184	K	3	TRUE
A0A140N3T4	infB_ECOBD Translation initiation factor IF-2 OS=Escherichia coli (strain B / BL21-DE3) OX=469008 GN=infB PE=3 SV=1	141	K	A0A140N3T4	infB_ECOBD Translation initiation factor IF-2 OS=Escherichia coli (strain B / BL21-DE3) OX=469008 GN=infB PE=3 SV=1	184	K	3	TRUE
A0A140N3T4	infB_ECOBD Translation initiation factor IF-2 OS=Escherichia coli (strain B / BL21-DE3) OX=469008 GN=infB PE=3 SV=1	131	K	A0A140N3T4	infB_ECOBD Translation initiation factor IF-2 OS=Escherichia coli (strain B / BL21-DE3) OX=469008 GN=infB PE=3 SV=1	141	K	3	TRUE
A0A140N3T4	infB_ECOBD Translation initiation factor IF-2 OS=Escherichia coli (strain B / BL21-DE3) OX=469008 GN=infB PE=3 SV=1	131	K	A0A140N3T4	infB_ECOBD Translation initiation factor IF-2 OS=Escherichia coli (strain B / BL21-DE3) OX=469008 GN=infB PE=3 SV=1	149	K	3	TRUE
A0A140N3T4	infB_ECOBD Translation initiation factor IF-2 OS=Escherichia coli (strain B / BL21-DE3) OX=469008 GN=infB PE=3 SV=1	149	K	A0A140N3T4	infB_ECOBD Translation initiation factor IF-2 OS=Escherichia coli (strain B / BL21-DE3) OX=469008 GN=infB PE=3 SV=1	173	K	1	TRUE
A0A140N3T4	infB_ECOBD Translation initiation factor IF-2 OS=Escherichia coli (strain B / BL21-DE3) OX=469008 GN=infB PE=3 SV=1	141	K	A0A140N3T4	infB_ECOBD Translation initiation factor IF-2 OS=Escherichia coli (strain B / BL21-DE3) OX=469008 GN=infB PE=3 SV=1	173	K	1	TRUE
A0A140N3T4	infB_ECOBD Translation initiation factor IF-2 OS=Escherichia coli (strain B / BL21-DE3) OX=469008 GN=infB PE=3 SV=1	186	K	A0A140N3T4	infB_ECOBD Translation initiation factor IF-2 OS=Escherichia coli (strain B / BL21-DE3) OX=469008 GN=infB PE=3 SV=1	194	K	17	TRUE
Q0WQE7	AUG3_ARATH AUGMIN subunit 3 OS=Arabidopsis thaliana OX=3702 GN=AUG3 PE=1 SV=1	239	K	Q0WQE7	AUG3_ARATH AUGMIN subunit 3 OS=Arabidopsis thaliana OX=3702 GN=AUG3 PE=1 SV=1	243	S	3	TRUE
A0A140N3T4	infB_ECOBD Translation initiation factor IF-2 OS=Escherichia coli (strain B / BL21-DE3) OX=469008 GN=infB PE=3 SV=1	155	K	A0A140N3T4	infB_ECOBD Translation initiation factor IF-2 OS=Escherichia coli (strain B / BL21-DE3) OX=469008 GN=infB PE=3 SV=1	173	K	2	TRUE
A0A140N3T4	infB_ECOBD Translation initiation factor IF-2 OS=Escherichia coli (strain B / BL21-DE3) OX=469008 GN=infB PE=3 SV=1	157	K	A0A140N3T4	infB_ECOBD Translation initiation factor IF-2 OS=Escherichia coli (strain B / BL21-DE3) OX=469008 GN=infB PE=3 SV=1	173	K	3	TRUE
Q8GYM3	AUG4_ARATH AUGMIN subunit 4 OS=Arabidopsis thaliana OX=3702 GN=AUG4 PE=1 SV=1	307	K	Q8GYM3	AUG4_ARATH AUGMIN subunit 4 OS=Arabidopsis thaliana OX=3702 GN=AUG4 PE=1 SV=1	316	K	7	TRUE
Q0WQE7	AUG3_ARATH AUGMIN subunit 3 OS=Arabidopsis thaliana OX=3702 GN=AUG3 PE=1 SV=1	239	K	Q0WQE7	AUG3_ARATH AUGMIN subunit 3 OS=Arabidopsis thaliana OX=3702 GN=AUG3 PE=1 SV=1	259	K	9	TRUE
Q0WQE7	AUG3_ARATH AUGMIN subunit 3 OS=Arabidopsis thaliana OX=3702 GN=AUG3 PE=1 SV=1	241	K	Q0WQE7	AUG3_ARATH AUGMIN subunit 3 OS=Arabidopsis thaliana OX=3702 GN=AUG3 PE=1 SV=1	259	K	8	TRUE
Q0WQE7	AUG3_ARATH AUGMIN subunit 3 OS=Arabidopsis thaliana OX=3702 GN=AUG3 PE=1 SV=1	239	K	Q0WQE7	AUG3_ARATH AUGMIN subunit 3 OS=Arabidopsis thaliana OX=3702 GN=AUG3 PE=1 SV=1	273	S	1	TRUE
F4IK01	AUG1_ARATH AUGMIN subunit 1 OS=Arabidopsis thaliana OX=3702 GN=AUG1 PE=1 SV=1	228	K	F4IK01	AUG1_ARATH AUGMIN subunit 1 OS=Arabidopsis thaliana OX=3702 GN=AUG1 PE=1 SV=1	242	K	2	TRUE
A0A140NAC4	ECBD_2991_2991 PE=3 SV=1	344	K	A0A140NAC4	ECBD_2991_2991 PE=3 SV=1	352	K	2	TRUE
Q9FMB4	AUG5_ARATH AUGMIN subunit 5 OS=Arabidopsis thaliana OX=3702 GN=AUG5 PE=1 SV=1	1	M	Q9FMB4	AUG5_ARATH AUGMIN subunit 5 OS=Arabidopsis thaliana OX=3702 GN=AUG5 PE=1 SV=1	95	K	3	TRUE
Q9FMB4	AUG5_ARATH AUGMIN subunit 5 OS=Arabidopsis thaliana OX=3702 GN=AUG5 PE=1 SV=1	64	K	Q9FMB4	AUG5_ARATH AUGMIN subunit 5 OS=Arabidopsis thaliana OX=3702 GN=AUG5 PE=1 SV=1	95	K	8	TRUE
Q9FMB4	AUG5_ARATH AUGMIN subunit 5 OS=Arabidopsis thaliana OX=3702 GN=AUG5 PE=1 SV=1	98	S	Q9FMB4	AUG5_ARATH AUGMIN subunit 5 OS=Arabidopsis thaliana OX=3702 GN=AUG5 PE=1 SV=1	149	K	1	TRUE
Q9FMB4	AUG5_ARATH AUGMIN subunit 5 OS=Arabidopsis thaliana OX=3702 GN=AUG5 PE=1 SV=1	67	K	Q9FMB4	AUG5_ARATH AUGMIN subunit 5 OS=Arabidopsis thaliana OX=3702 GN=AUG5 PE=1 SV=1	95	K	25	TRUE
Q9FMB4	AUG5_ARATH AUGMIN subunit 5 OS=Arabidopsis thaliana OX=3702 GN=AUG5 PE=1 SV=1	86	S	Q9FMB4	AUG5_ARATH AUGMIN subunit 5 OS=Arabidopsis thaliana OX=3702 GN=AUG5 PE=1 SV=1	132	K	2	TRUE
Q9FMB4	AUG5_ARATH AUGMIN subunit 5 OS=Arabidopsis thaliana OX=3702 GN=AUG5 PE=1 SV=1	90	S	Q9FMB4	AUG5_ARATH AUGMIN subunit 5 OS=Arabidopsis thaliana OX=3702 GN=AUG5 PE=1 SV=1	132	K	3	TRUE
Q9FMB4	AUG5_ARATH AUGMIN subunit 5 OS=Arabidopsis thaliana OX=3702 GN=AUG5 PE=1 SV=1	95	K	Q9FMB4	AUG5_ARATH AUGMIN subunit 5 OS=Arabidopsis thaliana OX=3702 GN=AUG5 PE=1 SV=1	132	K	28	TRUE
Q9FMB4	AUG5_ARATH AUGMIN subunit 5 OS=Arabidopsis thaliana OX=3702 GN=AUG5 PE=1 SV=1	83	S	Q9FMB4	AUG5_ARATH AUGMIN subunit 5 OS=Arabidopsis thaliana OX=3702 GN=AUG5 PE=1 SV=1	132	K	4	TRUE
Q9FMB4	AUG5_ARATH AUGMIN subunit 5 OS=Arabidopsis thaliana OX=3702 GN=AUG5 PE=1 SV=1	95	K	Q9FMB4	AUG5_ARATH AUGMIN subunit 5 OS=Arabidopsis thaliana OX=3702 GN=AUG5 PE=1 SV=1	252	T	3	TRUE
Q9FMB4	AUG5_ARATH AUGMIN subunit 5 OS=Arabidopsis thaliana OX=3702 GN=AUG5 PE=1 SV=1	95	K	Q9FMB4	AUG5_ARATH AUGMIN subunit 5 OS=Arabidopsis thaliana OX=3702 GN=AUG5 PE=1 SV=1	105	K	29	TRUE
Q9FMB4	AUG5_ARATH AUGMIN subunit 5 OS=Arabidopsis thaliana OX=3702 GN=AUG5 PE=1 SV=1	95	K	Q9FMB4	AUG5_ARATH AUGMIN subunit 5 OS=Arabidopsis thaliana OX=3702 GN=AUG5 PE=1 SV=1	107	K	78	TRUE
Q9FMB4	AUG5_ARATH AUGMIN subunit 5 OS=Arabidopsis thaliana OX=3702 GN=AUG5 PE=1 SV=1	95	K	Q9FMB4	AUG5_ARATH AUGMIN subunit 5 OS=Arabidopsis thaliana OX=3702 GN=AUG5 PE=1 SV=1	95	K	19	TRUE
Q9FMB4	AUG5_ARATH AUGMIN subunit 5 OS=Arabidopsis thaliana OX=3702 GN=AUG5 PE=1 SV=1	95	K	Q9FMB4	AUG5_ARATH AUGMIN subunit 5 OS=Arabidopsis thaliana OX=3702 GN=AUG5 PE=1 SV=1	101	K	2	TRUE
Q9FMB4	AUG5_ARATH AUGMIN subunit 5 OS=Arabidopsis thaliana OX=3702 GN=AUG5 PE=1 SV=1	95	K	Q9FMB4	AUG5_ARATH AUGMIN subunit 5 OS=Arabidopsis thaliana OX=3702 GN=AUG5 PE=1 SV=1	416	K	4	TRUE
Q0WQE7	AUG3_ARATH AUGMIN subunit 3 OS=Arabidopsis thaliana OX=3702 GN=AUG3 PE=1 SV=1	68	K	Q9FMB4	AUG5_ARATH AUGMIN subunit 5 OS=Arabidopsis thaliana OX=3702 GN=AUG5 PE=1 SV=1	95	K	8	FALSE
Q9FMB4	AUG5_ARATH AUGMIN subunit 5 OS=Arabidopsis thaliana OX=3702 GN=AUG5 PE=1 SV=1	67	K	Q9FMB4	AUG5_ARATH AUGMIN subunit 5 OS=Arabidopsis thaliana OX=3702 GN=AUG5 PE=1 SV=1	149	K	6	TRUE
A0A140NAC4	ECBD_2991_2991 PE=3 SV=1	294	K	A0A140NAC4	ECBD_2991_2991 PE=3 SV=1	344	K	2	TRUE
Q9FMB4	AUG5_ARATH AUGMIN subunit 5 OS=Arabidopsis thaliana OX=3702 GN=AUG5 PE=1 SV=1	499	K	Q9FMB4	AUG5_ARATH AUGMIN subunit 5 OS=Arabidopsis thaliana OX=3702 GN=AUG5 PE=1 SV=1	504	K	5	TRUE
Q9FMB4	AUG5_ARATH AUGMIN subunit 5 OS=Arabidopsis thaliana OX=3702 GN=AUG5 PE=1 SV=1	500	K	Q9FMB4	AUG5_ARATH AUGMIN subunit 5 OS=Arabidopsis thaliana OX=3702 GN=AUG5 PE=1 SV=1	504	K	9	TRUE
Q0WQE7	AUG3_ARATH AUGMIN subunit 3 OS=Arabidopsis thaliana OX=3702 GN=AUG3 PE=1 SV=1	555	K	Q9FMB4	AUG5_ARATH AUGMIN subunit 5 OS=Arabidopsis thaliana OX=3702 GN=AUG5 PE=1 SV=1	747	K	13	FALSE
A0A140N3T4	infB_ECOBD Translation initiation factor IF-2 OS=Escherichia coli (strain B / BL21-DE3) OX=469008 GN=infB PE=3 SV=1	216	T	A0A140N3T4	infB_ECOBD Translation initiation factor IF-2 OS=Escherichia coli (strain B / BL21-DE3) OX=469008 GN=infB PE=3 SV=1	225	S	1	TRUE
A0A140N3T4	infB_ECOBD Translation initiation factor IF-2 OS=Escherichia coli (strain B / BL21-DE3) OX=469008 GN=infB PE=3 SV=1	222	T	A0A140N3T4	infB_ECOBD Translation initiation factor IF-2 OS=Escherichia coli (strain B / BL21-DE3) OX=469008 GN=infB PE=3 SV=1	226	S	1	TRUE
F4IK01	AUG1_ARATH AUGMIN subunit 1 OS=Arabidopsis thaliana OX=3702 GN=AUG1 PE=1 SV=1	242	K	F4IK01	AUG1_ARATH AUGMIN subunit 1 OS=Arabidopsis thaliana OX=3702 GN=AUG1 PE=1 SV=1	249	K	9	TRUE
Q9FMB4	AUG5_ARATH AUGMIN subunit 5 OS=Arabidopsis thaliana OX=3702 GN=AUG5 PE=1 SV=1	99	K	Q9FMB4	AUG5_ARATH AUGMIN subunit 5 OS=Arabidopsis thaliana OX=3702 GN=AUG5 PE=1 SV=1	105	K	27	TRUE
F4IK01	AUG1_ARATH AUGMIN subunit 1 OS=Arabidopsis thaliana OX=3702 GN=AUG1 PE=1 SV=1	204	K	Q8GYM3	AUG4_ARATH AUGMIN subunit 4 OS=Arabidopsis thaliana OX=3702 GN=AUG4 PE=1 SV=1	335	K	10	FALSE
A0A140NFV3	dnaK_ECOBD Chaperone protein DnaK OS=Escherichia coli (strain B / BL21-DE3) OX=469008 GN=dnaK PE=2 SV=1	421	K	A0A140NFV3	dnaK_ECOBD Chaperone protein DnaK OS=Escherichia coli (strain B / BL21-DE3) OX=469008 GN=dnaK PE=2 SV=1	491	K	2	TRUE
Q9FMB4	AUG5_ARATH AUGMIN subunit 5 OS=Arabidopsis thaliana OX=3702 GN=AUG5 PE=1 SV=1	382	K	Q9FMB4	AUG5_ARATH AUGMIN subunit 5 OS=Arabidopsis thaliana OX=3702 GN=AUG5 PE=1 SV=1	499	K	1	TRUE
A0A140NDX4	ECBD_2934_2934 PE=3 SV=1	133	K	A0A140NDX4	ECBD_2934_2934 PE=3 SV=1	152	K	2	TRUE
Q9FMB4	AUG5_ARATH AUGMIN subunit 5 OS=Arabidopsis thaliana OX=3702 GN=AUG5 PE=1 SV=1	1	M	Q9FMB4	AUG5_ARATH AUGMIN subunit 5 OS=Arabidopsis thaliana OX=3702 GN=AUG5 PE=1 SV=1	67	K	6	TRUE
Q9FMB4	AUG5_ARATH AUGMIN subunit 5 OS=Arabidopsis thaliana OX=3702 GN=AUG5 PE=1 SV=1	67	K	Q9FMB4	AUG5_ARATH AUGMIN subunit 5 OS=Arabidopsis thaliana OX=3702 GN=AUG5 PE=1 SV=1	132	K	10	TRUE
F4IK01	AUG1_ARATH AUGMIN subunit 1 OS=Arabidopsis thaliana OX=3702 GN=AUG1 PE=1 SV=1	151	K	Q9FMB4	AUG5_ARATH AUGMIN subunit 5 OS=Arabidopsis thaliana OX=3702 GN=AUG5 PE=1 SV=1	67	K	23	FALSE
Q9FMB4	AUG5_ARATH AUGMIN subunit 5 OS=Arabidopsis thaliana OX=3702 GN=AUG5 PE=1 SV=1	67	K	Q9FMB4	AUG5_ARATH AUGMIN subunit 5 OS=Arabidopsis thaliana OX=3702 GN=AUG5 PE=1 SV=1	105	K	19	TRUE
Q9FMB4	AUG5_ARATH AUGMIN subunit 5 OS=Arabidopsis thaliana OX=3702 GN=AUG5 PE=1 SV=1	67	K	Q9FMB4	AUG5_ARATH AUGMIN subunit 5 OS=Arabidopsis thaliana OX=3702 GN=AUG5 PE=1 SV=1	107	K	29	TRUE
Q9FMB4	AUG5_ARATH AUGMIN subunit 5 OS=Arabidopsis thaliana OX=3702 GN=AUG5 PE=1 SV=1	67	K	Q9FMB4	AUG5_ARATH AUGMIN subunit 5 OS=Arabidopsis thaliana OX=3702 GN=AUG5 PE=1 SV=1	99	K	11	TRUE
Q9FMB4	AUG5_ARATH AUGMIN subunit 5 OS=Arabidopsis thaliana OX=3702 GN=AUG5 PE=1 SV=1	67	K	Q9FMB4	AUG5_ARATH AUGMIN subunit 5 OS=Arabidopsis thaliana OX=3702 GN=AUG5 PE=1 SV=1	101	K	5	TRUE
Q9FMB4	AUG5_ARATH AUGMIN subunit 5 OS=Arabidopsis thaliana OX=3702 GN=AUG5 PE=1 SV=1	64	K	Q9FMB4	AUG5_ARATH AUGMIN subunit 5 OS=Arabidopsis thaliana OX=3702 GN=AUG5 PE=1 SV=1	747	K	6	TRUE
Q9FMB4	AUG5_ARATH AUGMIN subunit 5 OS=Arabidopsis thaliana OX=3702 GN=AUG5 PE=1 SV=1	64	K	Q9FMB4	AUG5_ARATH AUGMIN subunit 5 OS=Arabidopsis thaliana OX=3702 GN=AUG5 PE=1 SV=1	107	K	6	TRUE
Q9FMB4	AUG5_ARATH AUGMIN subunit 5 OS=Arabidopsis thaliana OX=3702 GN=AUG5 PE=1 SV=1	35	K	Q9FMB4	AUG5_ARATH AUGMIN subunit 5 OS=Arabidopsis thaliana OX=3702 GN=AUG5 PE=1 SV=1	67	K	13	TRUE
Q9FMB4	AUG5_ARATH AUGMIN subunit 5 OS=Arabidopsis thaliana OX=3702 GN=AUG5 PE=1 SV=1	30	Y	Q9FMB4	AUG5_ARATH AUGMIN subunit 5 OS=Arabidopsis thaliana OX=3702 GN=AUG5 PE=1 SV=1	67	K	1	TRUE
Q9FMB4	AUG5_ARATH AUGMIN subunit 5 OS=Arabidopsis thaliana OX=3702 GN=AUG5 PE=1 SV=1	35	K	Q9FMB4	AUG5_ARATH AUGMIN subunit 5 OS=Arabidopsis thaliana OX=3702 GN=AUG5 PE=1 SV=1	64	K	3	TRUE
Q9FMB4	AUG5_ARATH AUGMIN subunit 5 OS=Arabidopsis thaliana OX=3702 GN=AUG5 PE=1 SV=1	1	M	Q9FMB4	AUG5_ARATH AUGMIN subunit 5 OS=Arabidopsis thaliana OX=3702 GN=AUG5 PE=1 SV=1	132	K	2	TRUE
Q9FMB4	AUG5_ARATH AUGMIN subunit 5 OS=Arabidopsis thaliana OX=3702 GN=AUG5 PE=1 SV=1	64	K	Q9FMB4	AUG5_ARATH AUGMIN subunit 5 OS=Arabidopsis thaliana OX=3702 GN=AUG5 PE=1 SV=1	132	K	5	TRUE
Q9FMB4	AUG5_ARATH AUGMIN subunit 5 OS=Arabidopsis thaliana OX=3702 GN=AUG5 PE=1 SV=1	99	K	Q9FMB4	AUG5_ARATH AUGMIN subunit 5 OS=Arabidopsis thaliana OX=3702 GN=AUG5 PE=1 SV=1	132	K	11	TRUE
Q9FMB4	AUG5_ARATH AUGMIN subunit 5 OS=Arabidopsis thaliana OX=3702 GN=AUG5 PE=1 SV=1	101	K	Q9FMB4	AUG5_ARATH AUGMIN subunit 5 OS=Arabidopsis thaliana OX=3702 GN=AUG5 PE=1 SV=1	132	K	10	TRUE
Q9FMB4	AUG5_ARATH AUGMIN subunit 5 OS=Arabidopsis thaliana OX=3702 GN=AUG5 PE=1 SV=1	105	K	Q9FMB4	AUG5_ARATH AUGMIN subunit 5 OS=Arabidopsis thaliana OX=3702 GN=AUG5 PE=1 SV=1	132	K	14	TRUE
Q9FMB4	AUG5_ARATH AUGMIN subunit 5 OS=Arabidopsis thaliana OX=3702 GN=AUG5 PE=1 SV=1	107	K	Q9FMB4	AUG5_ARATH AUGMIN subunit 5 OS=Arabidopsis thaliana OX=3702 GN=AUG5 PE=1 SV=1	132	K	22	TRUE
Q9FMB4	AUG5_ARATH AUGMIN subunit 5 OS=Arabidopsis thaliana OX=3702 GN=AUG5 PE=1 SV=1	132	K	Q9FMB4	AUG5_ARATH AUGMIN subunit 5 OS=Arabidopsis thaliana OX=3702 GN=AUG5 PE=1 SV=1	630	S	3	TRUE
F4IK01	AUG1_ARATH AUGMIN subunit 1 OS=Arabidopsis thaliana OX=3702 GN=AUG1 PE=1 SV=1	154	K	Q9FMB4	AUG5_ARATH AUGMIN subunit 5 OS=Arabidopsis thaliana OX=3702 GN=AUG5 PE=1 SV=1	132	K	18	FALSE
Q9FMB4	AUG5_ARATH AUGMIN subunit 5 OS=Arabidopsis thaliana OX=3702 GN=AUG5 PE=1 SV=1	35	K	Q9FMB4	AUG5_ARATH AUGMIN subunit 5 OS=Arabidopsis thaliana OX=3702 GN=AUG5 PE=1 SV=1	132	K	2	TRUE
A0A140N3T4	infB_ECOBD Translation initiation factor IF-2 OS=Escherichia coli (strain B / BL21-DE3) OX=469008 GN=infB PE=3 SV=1	665	K	A0A140N3T4	infB_ECOBD Translation initiation factor IF-2 OS=Escherichia coli (strain B / BL21-DE3) OX=469008 GN=infB PE=3 SV=1	756	K	2	TRUE
F4IK01	AUG1_ARATH AUGMIN subunit 1 OS=Arabidopsis thaliana OX=3702 GN=AUG1 PE=1 SV=1	148	K	F4IK01	AUG1_ARATH AUGMIN subunit 1 OS=Arabidopsis thaliana OX=3702 GN=AUG1 PE=1 SV=1	151	K	28	TRUE
Q8GYM3	AUG4_ARATH AUGMIN subunit 4 OS=Arabidopsis thaliana OX=3702 GN=AUG4 PE=1 SV=1	36	T	Q8GYM3	AUG4_ARATH AUGMIN subunit 4 OS=Arabidopsis thaliana OX=3702 GN=AUG4 PE=1 SV=1	38	S	2	TRUE
A0A140ND72	atpA_ECOBD ATP synthase subunit alpha OS=Escherichia coli (strain B / BL21-DE3) OX=469008 GN=atpA PE=3 SV=1	110	T	A0A140ND72	atpA_ECOBD ATP synthase subunit alpha OS=Escherichia coli (strain B / BL21-DE3) OX=469008 GN=atpA PE=3 SV=1	127	S	1	TRUE
A0A140N3T4	infB_ECOBD Translation initiation factor IF-2 OS=Escherichia coli (strain B / BL21-DE3) OX=469008 GN=infB PE=3 SV=1	184	K	A0A140N3T4	infB_ECOBD Translation initiation factor IF-2 OS=Escherichia coli (strain B / BL21-DE3) OX=469008 GN=infB PE=3 SV=1	194	K	6	TRUE
A0A140N7Y1	ECBD_0641_0641 PE=3 SV=1	48	K	A0A140N7Y1	ECBD_0641_0641 PE=3 SV=1	63	K	7	TRUE
A0A140N7Y1	ECBD_0641_0641 PE=3 SV=1	48	K	A0A140N7Y1	ECBD_0641_0641 PE=3 SV=1	48	K	2	TRUE
Q9FMB4	AUG5_ARATH AUGMIN subunit 5 OS=Arabidopsis thaliana OX=3702 GN=AUG5 PE=1 SV=1	355	K	Q9FMB4	AUG5_ARATH AUGMIN subunit 5 OS=Arabidopsis thaliana OX=3702 GN=AUG5 PE=1 SV=1	375	Y	8	TRUE
Q9FMB4	AUG5_ARATH AUGMIN subunit 5 OS=Arabidopsis thaliana OX=3702 GN=AUG5 PE=1 SV=1	101	K	Q9FMB4	AUG5_ARATH AUGMIN subunit 5 OS=Arabidopsis thaliana OX=3702 GN=AUG5 PE=1 SV=1	107	K	80	TRUE
A0A140NAN5	ECBD_2666_2666 PE=3 SV=1	80	Y	A0A140NAN5	ECBD_2666_2666 PE=3 SV=1	332	Y	1	TRUE
A0A140NFV3	dnaK_ECOBD Chaperone protein DnaK OS=Escherichia coli (strain B / BL21-DE3) OX=469008 GN=dnaK PE=2 SV=1	155	K	A0A140NFV3	dnaK_ECOBD Chaperone protein DnaK OS=Escherichia coli (strain B / BL21-DE3) OX=469008 GN=dnaK PE=2 SV=1	166	K	2	TRUE
Q9FMB4	AUG5_ARATH AUGMIN subunit 5 OS=Arabidopsis thaliana OX=3702 GN=AUG5 PE=1 SV=1	1	M	Q9FMB4	AUG5_ARATH AUGMIN subunit 5 OS=Arabidopsis thaliana OX=3702 GN=AUG5 PE=1 SV=1	105	K	2	TRUE
Q9FMB4	AUG5_ARATH AUGMIN subunit 5 OS=Arabidopsis thaliana OX=3702 GN=AUG5 PE=1 SV=1	107	K	Q9FMB4	AUG5_ARATH AUGMIN subunit 5 OS=Arabidopsis thaliana OX=3702 GN=AUG5 PE=1 SV=1	163	K	2	TRUE
Q9FMB4	AUG5_ARATH AUGMIN subunit 5 OS=Arabidopsis thaliana OX=3702 GN=AUG5 PE=1 SV=1	101	K	Q9FMB4	AUG5_ARATH AUGMIN subunit 5 OS=Arabidopsis thaliana OX=3702 GN=AUG5 PE=1 SV=1	105	K	34	TRUE
Q9FMB4	AUG5_ARATH AUGMIN subunit 5 OS=Arabidopsis thaliana OX=3702 GN=AUG5 PE=1 SV=1	99	K	Q9FMB4	AUG5_ARATH AUGMIN subunit 5 OS=Arabidopsis thaliana OX=3702 GN=AUG5 PE=1 SV=1	107	K	42	TRUE
Q0WQE7	AUG3_ARATH AUGMIN subunit 3 OS=Arabidopsis thaliana OX=3702 GN=AUG3 PE=1 SV=1	113	K	Q9FMB4	AUG5_ARATH AUGMIN subunit 5 OS=Arabidopsis thaliana OX=3702 GN=AUG5 PE=1 SV=1	105	K	10	FALSE
Q0WQE7	AUG3_ARATH AUGMIN subunit 3 OS=Arabidopsis thaliana OX=3702 GN=AUG3 PE=1 SV=1	113	K	Q9FMB4	AUG5_ARATH AUGMIN subunit 5 OS=Arabidopsis thaliana OX=3702 GN=AUG5 PE=1 SV=1	107	K	21	FALSE
Q0WQE7	AUG3_ARATH AUGMIN subunit 3 OS=Arabidopsis thaliana OX=3702 GN=AUG3 PE=1 SV=1	103	K	Q9FMB4	AUG5_ARATH AUGMIN subunit 5 OS=Arabidopsis thaliana OX=3702 GN=AUG5 PE=1 SV=1	105	K	23	FALSE
Q0WQE7	AUG3_ARATH AUGMIN subunit 3 OS=Arabidopsis thaliana OX=3702 GN=AUG3 PE=1 SV=1	103	K	Q9FMB4	AUG5_ARATH AUGMIN subunit 5 OS=Arabidopsis thaliana OX=3702 GN=AUG5 PE=1 SV=1	107	K	32	FALSE
Q9FMB4	AUG5_ARATH AUGMIN subunit 5 OS=Arabidopsis thaliana OX=3702 GN=AUG5 PE=1 SV=1	355	K	Q9FMB4	AUG5_ARATH AUGMIN subunit 5 OS=Arabidopsis thaliana OX=3702 GN=AUG5 PE=1 SV=1	486	K	2	TRUE
Q9FMB4	AUG5_ARATH AUGMIN subunit 5 OS=Arabidopsis thaliana OX=3702 GN=AUG5 PE=1 SV=1	355	K	Q9FMB4	AUG5_ARATH AUGMIN subunit 5 OS=Arabidopsis thaliana OX=3702 GN=AUG5 PE=1 SV=1	382	K	10	TRUE
Q9FMB4	AUG5_ARATH AUGMIN subunit 5 OS=Arabidopsis thaliana OX=3702 GN=AUG5 PE=1 SV=1	355	K	Q9FMB4	AUG5_ARATH AUGMIN subunit 5 OS=Arabidopsis thaliana OX=3702 GN=AUG5 PE=1 SV=1	401	K	5	TRUE
Q9FMB4	AUG5_ARATH AUGMIN subunit 5 OS=Arabidopsis thaliana OX=3702 GN=AUG5 PE=1 SV=1	355	K	Q9FMB4	AUG5_ARATH AUGMIN subunit 5 OS=Arabidopsis thaliana OX=3702 GN=AUG5 PE=1 SV=1	374	S	3	TRUE
Q9FMB4	AUG5_ARATH AUGMIN subunit 5 OS=Arabidopsis thaliana OX=3702 GN=AUG5 PE=1 SV=1	333	K	Q9FMB4	AUG5_ARATH AUGMIN subunit 5 OS=Arabidopsis thaliana OX=3702 GN=AUG5 PE=1 SV=1	355	K	2	TRUE
Q9FMB4	AUG5_ARATH AUGMIN subunit 5 OS=Arabidopsis thaliana OX=3702 GN=AUG5 PE=1 SV=1	238	K	Q9FMB4	AUG5_ARATH AUGMIN subunit 5 OS=Arabidopsis thaliana OX=3702 GN=AUG5 PE=1 SV=1	355	K	2	TRUE
Q9FMB4	AUG5_ARATH AUGMIN subunit 5 OS=Arabidopsis thaliana OX=3702 GN=AUG5 PE=1 SV=1	342	K	Q9FMB4	AUG5_ARATH AUGMIN subunit 5 OS=Arabidopsis thaliana OX=3702 GN=AUG5 PE=1 SV=1	355	K	4	TRUE
Q9FMB4	AUG5_ARATH AUGMIN subunit 5 OS=Arabidopsis thaliana OX=3702 GN=AUG5 PE=1 SV=1	355	K	Q9FMB4	AUG5_ARATH AUGMIN subunit 5 OS=Arabidopsis thaliana OX=3702 GN=AUG5 PE=1 SV=1	504	K	2	TRUE
Q9FMB4	AUG5_ARATH AUGMIN subunit 5 OS=Arabidopsis thaliana OX=3702 GN=AUG5 PE=1 SV=1	355	K	Q9FMB4	AUG5_ARATH AUGMIN subunit 5 OS=Arabidopsis thaliana OX=3702 GN=AUG5 PE=1 SV=1	371	S	1	TRUE
Q9FMB4	AUG5_ARATH AUGMIN subunit 5 OS=Arabidopsis thaliana OX=3702 GN=AUG5 PE=1 SV=1	355	K	Q9FMB4	AUG5_ARATH AUGMIN subunit 5 OS=Arabidopsis thaliana OX=3702 GN=AUG5 PE=1 SV=1	365	S	1	TRUE
Q9FMB4	AUG5_ARATH AUGMIN subunit 5 OS=Arabidopsis thaliana OX=3702 GN=AUG5 PE=1 SV=1	95	K	Q9FMB4	AUG5_ARATH AUGMIN subunit 5 OS=Arabidopsis thaliana OX=3702 GN=AUG5 PE=1 SV=1	163	K	3	TRUE
Q9FMB4	AUG5_ARATH AUGMIN subunit 5 OS=Arabidopsis thaliana OX=3702 GN=AUG5 PE=1 SV=1	30	Y	Q9FMB4	AUG5_ARATH AUGMIN subunit 5 OS=Arabidopsis thaliana OX=3702 GN=AUG5 PE=1 SV=1	36	S	1	TRUE
Q9FMB4	AUG5_ARATH AUGMIN subunit 5 OS=Arabidopsis thaliana OX=3702 GN=AUG5 PE=1 SV=1	34	S	Q9FMB4	AUG5_ARATH AUGMIN subunit 5 OS=Arabidopsis thaliana OX=3702 GN=AUG5 PE=1 SV=1	36	S	3	TRUE
Q9FMB4	AUG5_ARATH AUGMIN subunit 5 OS=Arabidopsis thaliana OX=3702 GN=AUG5 PE=1 SV=1	64	K	Q9FMB4	AUG5_ARATH AUGMIN subunit 5 OS=Arabidopsis thaliana OX=3702 GN=AUG5 PE=1 SV=1	105	K	1	TRUE
F4IK01	AUG1_ARATH AUGMIN subunit 1 OS=Arabidopsis thaliana OX=3702 GN=AUG1 PE=1 SV=1	154	K	F4IK01	AUG1_ARATH AUGMIN subunit 1 OS=Arabidopsis thaliana OX=3702 GN=AUG1 PE=1 SV=1	165	K	11	TRUE
Q9FMB4	AUG5_ARATH AUGMIN subunit 5 OS=Arabidopsis thaliana OX=3702 GN=AUG5 PE=1 SV=1	90	S	Q9FMB4	AUG5_ARATH AUGMIN subunit 5 OS=Arabidopsis thaliana OX=3702 GN=AUG5 PE=1 SV=1	107	K	1	TRUE
A0A140NDX4	ECBD_2934_2934 PE=3 SV=1	85	K	A0A140NDX4	ECBD_2934_2934 PE=3 SV=1	94	K	3	TRUE
F4IK01	AUG1_ARATH AUGMIN subunit 1 OS=Arabidopsis thaliana OX=3702 GN=AUG1 PE=1 SV=1	148	K	F4IK01	AUG1_ARATH AUGMIN subunit 1 OS=Arabidopsis thaliana OX=3702 GN=AUG1 PE=1 SV=1	154	K	21	TRUE
Q9FMB4	AUG5_ARATH AUGMIN subunit 5 OS=Arabidopsis thaliana OX=3702 GN=AUG5 PE=1 SV=1	101	K	Q9FMB4	AUG5_ARATH AUGMIN subunit 5 OS=Arabidopsis thaliana OX=3702 GN=AUG5 PE=1 SV=1	108	T	2	TRUE
Q9FMB4	AUG5_ARATH AUGMIN subunit 5 OS=Arabidopsis thaliana OX=3702 GN=AUG5 PE=1 SV=1	99	K	Q9FMB4	AUG5_ARATH AUGMIN subunit 5 OS=Arabidopsis thaliana OX=3702 GN=AUG5 PE=1 SV=1	108	T	3	TRUE
A0A140N3T4	infB_ECOBD Translation initiation factor IF-2 OS=Escherichia coli (strain B / BL21-DE3) OX=469008 GN=infB PE=3 SV=1	173	K	A0A140N3T4	infB_ECOBD Translation initiation factor IF-2 OS=Escherichia coli (strain B / BL21-DE3) OX=469008 GN=infB PE=3 SV=1	184	K	6	TRUE
A0A140NFZ9	dnaJ_ECOBD Chaperone protein DnaJ OS=Escherichia coli (strain B / BL21-DE3) OX=469008 GN=dnaJ PE=3 SV=1	150	S	A0A140NFZ9	dnaJ_ECOBD Chaperone protein DnaJ OS=Escherichia coli (strain B / BL21-DE3) OX=469008 GN=dnaJ PE=3 SV=1	156	T	1	TRUE
Q8GYM3	AUG4_ARATH AUGMIN subunit 4 OS=Arabidopsis thaliana OX=3702 GN=AUG4 PE=1 SV=1	120	K	Q8GYM3	AUG4_ARATH AUGMIN subunit 4 OS=Arabidopsis thaliana OX=3702 GN=AUG4 PE=1 SV=1	127	S	3	TRUE
A0A140NFV3	dnaK_ECOBD Chaperone protein DnaK OS=Escherichia coli (strain B / BL21-DE3) OX=469008 GN=dnaK PE=2 SV=1	246	K	A0A140NFV3	dnaK_ECOBD Chaperone protein DnaK OS=Escherichia coli (strain B / BL21-DE3) OX=469008 GN=dnaK PE=2 SV=1	304	K	3	TRUE
Q8GYM3	AUG4_ARATH AUGMIN subunit 4 OS=Arabidopsis thaliana OX=3702 GN=AUG4 PE=1 SV=1	99	K	Q8GYM3	AUG4_ARATH AUGMIN subunit 4 OS=Arabidopsis thaliana OX=3702 GN=AUG4 PE=1 SV=1	232	K	7	TRUE
Q8GYM3	AUG4_ARATH AUGMIN subunit 4 OS=Arabidopsis thaliana OX=3702 GN=AUG4 PE=1 SV=1	99	K	Q8GYM3	AUG4_ARATH AUGMIN subunit 4 OS=Arabidopsis thaliana OX=3702 GN=AUG4 PE=1 SV=1	237	K	4	TRUE
A0A140NBF7	ECBD_1913_1913 PE=3 SV=1	142	K	A0A140NBF7	ECBD_1913_1913 PE=3 SV=1	285	K	1	TRUE
A0A140N982	ECBD_2580_2580 PE=3 SV=1	978	K	A0A140N982	ECBD_2580_2580 PE=3 SV=1	1017	K	1	TRUE
A0A140N7Y1	ECBD_0641_0641 PE=3 SV=1	2	S	A0A140N7Y1	ECBD_0641_0641 PE=3 SV=1	48	K	2	TRUE
A0A140N7Y1	ECBD_0641_0641 PE=3 SV=1	3	K	A0A140N7Y1	ECBD_0641_0641 PE=3 SV=1	48	K	1	TRUE
A0A140N7Y1	ECBD_0641_0641 PE=3 SV=1	2	S	A0A140N7Y1	ECBD_0641_0641 PE=3 SV=1	63	K	2	TRUE
A0A140N7Y1	ECBD_0641_0641 PE=3 SV=1	3	K	A0A140N7Y1	ECBD_0641_0641 PE=3 SV=1	63	K	4	TRUE
A0A140N7Y1	ECBD_0641_0641 PE=3 SV=1	42	K	A0A140N7Y1	ECBD_0641_0641 PE=3 SV=1	63	K	3	TRUE
A0A140N7Y1	ECBD_0641_0641 PE=3 SV=1	42	K	A0A140N7Y1	ECBD_0641_0641 PE=3 SV=1	48	K	2	TRUE
A0A140N3T4	infB_ECOBD Translation initiation factor IF-2 OS=Escherichia coli (strain B / BL21-DE3) OX=469008 GN=infB PE=3 SV=1	184	K	A0A140N3T4	infB_ECOBD Translation initiation factor IF-2 OS=Escherichia coli (strain B / BL21-DE3) OX=469008 GN=infB PE=3 SV=1	186	K	5	TRUE
A0A140N3T4	infB_ECOBD Translation initiation factor IF-2 OS=Escherichia coli (strain B / BL21-DE3) OX=469008 GN=infB PE=3 SV=1	125	K	A0A140N3T4	infB_ECOBD Translation initiation factor IF-2 OS=Escherichia coli (strain B / BL21-DE3) OX=469008 GN=infB PE=3 SV=1	186	K	1	TRUE
A0A140N3T4	infB_ECOBD Translation initiation factor IF-2 OS=Escherichia coli (strain B / BL21-DE3) OX=469008 GN=infB PE=3 SV=1	131	K	A0A140N3T4	infB_ECOBD Translation initiation factor IF-2 OS=Escherichia coli (strain B / BL21-DE3) OX=469008 GN=infB PE=3 SV=1	186	K	2	TRUE
Q9FMB4	AUG5_ARATH AUGMIN subunit 5 OS=Arabidopsis thaliana OX=3702 GN=AUG5 PE=1 SV=1	105	K	Q9FMB4	AUG5_ARATH AUGMIN subunit 5 OS=Arabidopsis thaliana OX=3702 GN=AUG5 PE=1 SV=1	107	K	2	TRUE
Q9FMB4	AUG5_ARATH AUGMIN subunit 5 OS=Arabidopsis thaliana OX=3702 GN=AUG5 PE=1 SV=1	35	K	Q9FMB4	AUG5_ARATH AUGMIN subunit 5 OS=Arabidopsis thaliana OX=3702 GN=AUG5 PE=1 SV=1	107	K	2	TRUE
A0A140N7Y1	ECBD_0641_0641 PE=3 SV=1	63	K	A0A140N7Y1	ECBD_0641_0641 PE=3 SV=1	63	K	2	TRUE
Q9FMB4	AUG5_ARATH AUGMIN subunit 5 OS=Arabidopsis thaliana OX=3702 GN=AUG5 PE=1 SV=1	198	K	Q9FMB4	AUG5_ARATH AUGMIN subunit 5 OS=Arabidopsis thaliana OX=3702 GN=AUG5 PE=1 SV=1	238	K	3	TRUE
Q9FMB4	AUG5_ARATH AUGMIN subunit 5 OS=Arabidopsis thaliana OX=3702 GN=AUG5 PE=1 SV=1	198	K	Q9FMB4	AUG5_ARATH AUGMIN subunit 5 OS=Arabidopsis thaliana OX=3702 GN=AUG5 PE=1 SV=1	223	S	1	TRUE
Q9FMB4	AUG5_ARATH AUGMIN subunit 5 OS=Arabidopsis thaliana OX=3702 GN=AUG5 PE=1 SV=1	198	K	Q9FMB4	AUG5_ARATH AUGMIN subunit 5 OS=Arabidopsis thaliana OX=3702 GN=AUG5 PE=1 SV=1	213	S	1	TRUE
Q9FMB4	AUG5_ARATH AUGMIN subunit 5 OS=Arabidopsis thaliana OX=3702 GN=AUG5 PE=1 SV=1	198	K	Q9FMB4	AUG5_ARATH AUGMIN subunit 5 OS=Arabidopsis thaliana OX=3702 GN=AUG5 PE=1 SV=1	241	K	1	TRUE
Q9FMB4	AUG5_ARATH AUGMIN subunit 5 OS=Arabidopsis thaliana OX=3702 GN=AUG5 PE=1 SV=1	486	K	Q9FMB4	AUG5_ARATH AUGMIN subunit 5 OS=Arabidopsis thaliana OX=3702 GN=AUG5 PE=1 SV=1	492	K	10	TRUE
Q9FMB4	AUG5_ARATH AUGMIN subunit 5 OS=Arabidopsis thaliana OX=3702 GN=AUG5 PE=1 SV=1	401	K	Q9FMB4	AUG5_ARATH AUGMIN subunit 5 OS=Arabidopsis thaliana OX=3702 GN=AUG5 PE=1 SV=1	486	K	5	TRUE
Q9FMB4	AUG5_ARATH AUGMIN subunit 5 OS=Arabidopsis thaliana OX=3702 GN=AUG5 PE=1 SV=1	479	S	Q9FMB4	AUG5_ARATH AUGMIN subunit 5 OS=Arabidopsis thaliana OX=3702 GN=AUG5 PE=1 SV=1	486	K	2	TRUE
Q9FMB4	AUG5_ARATH AUGMIN subunit 5 OS=Arabidopsis thaliana OX=3702 GN=AUG5 PE=1 SV=1	382	K	Q9FMB4	AUG5_ARATH AUGMIN subunit 5 OS=Arabidopsis thaliana OX=3702 GN=AUG5 PE=1 SV=1	486	K	3	TRUE
F4IK01	AUG1_ARATH AUGMIN subunit 1 OS=Arabidopsis thaliana OX=3702 GN=AUG1 PE=1 SV=1	148	K	F4IK01	AUG1_ARATH AUGMIN subunit 1 OS=Arabidopsis thaliana OX=3702 GN=AUG1 PE=1 SV=1	165	K	3	TRUE
Q0WQE7	AUG3_ARATH AUGMIN subunit 3 OS=Arabidopsis thaliana OX=3702 GN=AUG3 PE=1 SV=1	554	S	Q0WQE7	AUG3_ARATH AUGMIN subunit 3 OS=Arabidopsis thaliana OX=3702 GN=AUG3 PE=1 SV=1	557	S	1	TRUE
Q0WQE7	AUG3_ARATH AUGMIN subunit 3 OS=Arabidopsis thaliana OX=3702 GN=AUG3 PE=1 SV=1	554	S	Q0WQE7	AUG3_ARATH AUGMIN subunit 3 OS=Arabidopsis thaliana OX=3702 GN=AUG3 PE=1 SV=1	558	T	1	TRUE
Q0WQE7	AUG3_ARATH AUGMIN subunit 3 OS=Arabidopsis thaliana OX=3702 GN=AUG3 PE=1 SV=1	551	K	Q0WQE7	AUG3_ARATH AUGMIN subunit 3 OS=Arabidopsis thaliana OX=3702 GN=AUG3 PE=1 SV=1	557	S	5	TRUE
Q0WQE7	AUG3_ARATH AUGMIN subunit 3 OS=Arabidopsis thaliana OX=3702 GN=AUG3 PE=1 SV=1	551	K	Q0WQE7	AUG3_ARATH AUGMIN subunit 3 OS=Arabidopsis thaliana OX=3702 GN=AUG3 PE=1 SV=1	558	T	2	TRUE
Q9FMB4	AUG5_ARATH AUGMIN subunit 5 OS=Arabidopsis thaliana OX=3702 GN=AUG5 PE=1 SV=1	105	K	Q9FMB4	AUG5_ARATH AUGMIN subunit 5 OS=Arabidopsis thaliana OX=3702 GN=AUG5 PE=1 SV=1	547	T	1	TRUE
Q9FMB4	AUG5_ARATH AUGMIN subunit 5 OS=Arabidopsis thaliana OX=3702 GN=AUG5 PE=1 SV=1	95	K	Q9FMB4	AUG5_ARATH AUGMIN subunit 5 OS=Arabidopsis thaliana OX=3702 GN=AUG5 PE=1 SV=1	99	K	2	TRUE
Q9FMB4	AUG5_ARATH AUGMIN subunit 5 OS=Arabidopsis thaliana OX=3702 GN=AUG5 PE=1 SV=1	382	K	Q9FMB4	AUG5_ARATH AUGMIN subunit 5 OS=Arabidopsis thaliana OX=3702 GN=AUG5 PE=1 SV=1	401	K	10	TRUE
Q9FMB4	AUG5_ARATH AUGMIN subunit 5 OS=Arabidopsis thaliana OX=3702 GN=AUG5 PE=1 SV=1	367	S	Q9FMB4	AUG5_ARATH AUGMIN subunit 5 OS=Arabidopsis thaliana OX=3702 GN=AUG5 PE=1 SV=1	401	K	1	TRUE
Q9FMB4	AUG5_ARATH AUGMIN subunit 5 OS=Arabidopsis thaliana OX=3702 GN=AUG5 PE=1 SV=1	401	K	Q9FMB4	AUG5_ARATH AUGMIN subunit 5 OS=Arabidopsis thaliana OX=3702 GN=AUG5 PE=1 SV=1	504	K	1	TRUE
Q9FMB4	AUG5_ARATH AUGMIN subunit 5 OS=Arabidopsis thaliana OX=3702 GN=AUG5 PE=1 SV=1	342	K	Q9FMB4	AUG5_ARATH AUGMIN subunit 5 OS=Arabidopsis thaliana OX=3702 GN=AUG5 PE=1 SV=1	401	K	1	TRUE
Q9FMB4	AUG5_ARATH AUGMIN subunit 5 OS=Arabidopsis thaliana OX=3702 GN=AUG5 PE=1 SV=1	375	Y	Q9FMB4	AUG5_ARATH AUGMIN subunit 5 OS=Arabidopsis thaliana OX=3702 GN=AUG5 PE=1 SV=1	401	K	1	TRUE
Q0WQE7	AUG3_ARATH AUGMIN subunit 3 OS=Arabidopsis thaliana OX=3702 GN=AUG3 PE=1 SV=1	103	K	Q0WQE7	AUG3_ARATH AUGMIN subunit 3 OS=Arabidopsis thaliana OX=3702 GN=AUG3 PE=1 SV=1	113	K	5	TRUE
Q0WQE7	AUG3_ARATH AUGMIN subunit 3 OS=Arabidopsis thaliana OX=3702 GN=AUG3 PE=1 SV=1	113	K	Q0WQE7	AUG3_ARATH AUGMIN subunit 3 OS=Arabidopsis thaliana OX=3702 GN=AUG3 PE=1 SV=1	434	S	1	TRUE
Q0WQE7	AUG3_ARATH AUGMIN subunit 3 OS=Arabidopsis thaliana OX=3702 GN=AUG3 PE=1 SV=1	68	K	Q0WQE7	AUG3_ARATH AUGMIN subunit 3 OS=Arabidopsis thaliana OX=3702 GN=AUG3 PE=1 SV=1	113	K	1	TRUE
Q9FMB4	AUG5_ARATH AUGMIN subunit 5 OS=Arabidopsis thaliana OX=3702 GN=AUG5 PE=1 SV=1	236	T	Q9FMB4	AUG5_ARATH AUGMIN subunit 5 OS=Arabidopsis thaliana OX=3702 GN=AUG5 PE=1 SV=1	241	K	3	TRUE
F4IK01	AUG1_ARATH AUGMIN subunit 1 OS=Arabidopsis thaliana OX=3702 GN=AUG1 PE=1 SV=1	249	K	Q8GYM3	AUG4_ARATH AUGMIN subunit 4 OS=Arabidopsis thaliana OX=3702 GN=AUG4 PE=1 SV=1	376	K	10	FALSE
F4IK01	AUG1_ARATH AUGMIN subunit 1 OS=Arabidopsis thaliana OX=3702 GN=AUG1 PE=1 SV=1	39	K	Q8GYM3	AUG4_ARATH AUGMIN subunit 4 OS=Arabidopsis thaliana OX=3702 GN=AUG4 PE=1 SV=1	37	K	6	FALSE
F4IK01	AUG1_ARATH AUGMIN subunit 1 OS=Arabidopsis thaliana OX=3702 GN=AUG1 PE=1 SV=1	61	S	F4IK01	AUG1_ARATH AUGMIN subunit 1 OS=Arabidopsis thaliana OX=3702 GN=AUG1 PE=1 SV=1	65	S	3	TRUE
Q0WQE7	AUG3_ARATH AUGMIN subunit 3 OS=Arabidopsis thaliana OX=3702 GN=AUG3 PE=1 SV=1	68	K	Q0WQE7	AUG3_ARATH AUGMIN subunit 3 OS=Arabidopsis thaliana OX=3702 GN=AUG3 PE=1 SV=1	103	K	2	TRUE
Q8GYM3	AUG4_ARATH AUGMIN subunit 4 OS=Arabidopsis thaliana OX=3702 GN=AUG4 PE=1 SV=1	371	S	Q8GYM3	AUG4_ARATH AUGMIN subunit 4 OS=Arabidopsis thaliana OX=3702 GN=AUG4 PE=1 SV=1	384	Y	1	TRUE
Q8GYM3	AUG4_ARATH AUGMIN subunit 4 OS=Arabidopsis thaliana OX=3702 GN=AUG4 PE=1 SV=1	376	K	Q8GYM3	AUG4_ARATH AUGMIN subunit 4 OS=Arabidopsis thaliana OX=3702 GN=AUG4 PE=1 SV=1	384	Y	3	TRUE
Q8GYM3	AUG4_ARATH AUGMIN subunit 4 OS=Arabidopsis thaliana OX=3702 GN=AUG4 PE=1 SV=1	237	K	Q8GYM3	AUG4_ARATH AUGMIN subunit 4 OS=Arabidopsis thaliana OX=3702 GN=AUG4 PE=1 SV=1	264	K	3	TRUE
Q9FMB4	AUG5_ARATH AUGMIN subunit 5 OS=Arabidopsis thaliana OX=3702 GN=AUG5 PE=1 SV=1	375	Y	Q9FMB4	AUG5_ARATH AUGMIN subunit 5 OS=Arabidopsis thaliana OX=3702 GN=AUG5 PE=1 SV=1	385	T	13	TRUE
Q9FMB4	AUG5_ARATH AUGMIN subunit 5 OS=Arabidopsis thaliana OX=3702 GN=AUG5 PE=1 SV=1	374	S	Q9FMB4	AUG5_ARATH AUGMIN subunit 5 OS=Arabidopsis thaliana OX=3702 GN=AUG5 PE=1 SV=1	385	T	2	TRUE
Q9FMB4	AUG5_ARATH AUGMIN subunit 5 OS=Arabidopsis thaliana OX=3702 GN=AUG5 PE=1 SV=1	67	K	Q9FMB4	AUG5_ARATH AUGMIN subunit 5 OS=Arabidopsis thaliana OX=3702 GN=AUG5 PE=1 SV=1	747	K	6	TRUE
Q9FMB4	AUG5_ARATH AUGMIN subunit 5 OS=Arabidopsis thaliana OX=3702 GN=AUG5 PE=1 SV=1	132	K	Q9FMB4	AUG5_ARATH AUGMIN subunit 5 OS=Arabidopsis thaliana OX=3702 GN=AUG5 PE=1 SV=1	747	K	2	TRUE
Q9FMB4	AUG5_ARATH AUGMIN subunit 5 OS=Arabidopsis thaliana OX=3702 GN=AUG5 PE=1 SV=1	35	K	Q9FMB4	AUG5_ARATH AUGMIN subunit 5 OS=Arabidopsis thaliana OX=3702 GN=AUG5 PE=1 SV=1	747	K	2	TRUE
Q9FMB4	AUG5_ARATH AUGMIN subunit 5 OS=Arabidopsis thaliana OX=3702 GN=AUG5 PE=1 SV=1	705	K	Q9FMB4	AUG5_ARATH AUGMIN subunit 5 OS=Arabidopsis thaliana OX=3702 GN=AUG5 PE=1 SV=1	747	K	2	TRUE
A0A140NFV3	dnaK_ECOBD Chaperone protein DnaK OS=Escherichia coli (strain B / BL21-DE3) OX=469008 GN=dnaK PE=2 SV=1	452	K	A0A140NFV3	dnaK_ECOBD Chaperone protein DnaK OS=Escherichia coli (strain B / BL21-DE3) OX=469008 GN=dnaK PE=2 SV=1	514	K	1	TRUE
Q8GYM3	AUG4_ARATH AUGMIN subunit 4 OS=Arabidopsis thaliana OX=3702 GN=AUG4 PE=1 SV=1	93	Y	Q8GYM3	AUG4_ARATH AUGMIN subunit 4 OS=Arabidopsis thaliana OX=3702 GN=AUG4 PE=1 SV=1	105	Y	2	TRUE
A0A140N3T4	infB_ECOBD Translation initiation factor IF-2 OS=Escherichia coli (strain B / BL21-DE3) OX=469008 GN=infB PE=3 SV=1	125	K	A0A140N3T4	infB_ECOBD Translation initiation factor IF-2 OS=Escherichia coli (strain B / BL21-DE3) OX=469008 GN=infB PE=3 SV=1	131	K	7	TRUE
Q0WQE7	AUG3_ARATH AUGMIN subunit 3 OS=Arabidopsis thaliana OX=3702 GN=AUG3 PE=1 SV=1	434	S	Q0WQE7	AUG3_ARATH AUGMIN subunit 3 OS=Arabidopsis thaliana OX=3702 GN=AUG3 PE=1 SV=1	575	K	2	TRUE
Q0WQE7	AUG3_ARATH AUGMIN subunit 3 OS=Arabidopsis thaliana OX=3702 GN=AUG3 PE=1 SV=1	103	K	Q0WQE7	AUG3_ARATH AUGMIN subunit 3 OS=Arabidopsis thaliana OX=3702 GN=AUG3 PE=1 SV=1	434	S	1	TRUE
Q0WQE7	AUG3_ARATH AUGMIN subunit 3 OS=Arabidopsis thaliana OX=3702 GN=AUG3 PE=1 SV=1	68	K	Q0WQE7	AUG3_ARATH AUGMIN subunit 3 OS=Arabidopsis thaliana OX=3702 GN=AUG3 PE=1 SV=1	434	S	1	TRUE
A0A140N982	ECBD_2580_2580 PE=3 SV=1	139	K	A0A140N982	ECBD_2580_2580 PE=3 SV=1	274	K	2	TRUE
Q9FMB4	AUG5_ARATH AUGMIN subunit 5 OS=Arabidopsis thaliana OX=3702 GN=AUG5 PE=1 SV=1	241	K	Q9FMB4	AUG5_ARATH AUGMIN subunit 5 OS=Arabidopsis thaliana OX=3702 GN=AUG5 PE=1 SV=1	333	K	11	TRUE
Q9FMB4	AUG5_ARATH AUGMIN subunit 5 OS=Arabidopsis thaliana OX=3702 GN=AUG5 PE=1 SV=1	238	K	Q9FMB4	AUG5_ARATH AUGMIN subunit 5 OS=Arabidopsis thaliana OX=3702 GN=AUG5 PE=1 SV=1	333	K	6	TRUE
Q9FMB4	AUG5_ARATH AUGMIN subunit 5 OS=Arabidopsis thaliana OX=3702 GN=AUG5 PE=1 SV=1	333	K	Q9FMB4	AUG5_ARATH AUGMIN subunit 5 OS=Arabidopsis thaliana OX=3702 GN=AUG5 PE=1 SV=1	342	K	4	TRUE
Q9FMB4	AUG5_ARATH AUGMIN subunit 5 OS=Arabidopsis thaliana OX=3702 GN=AUG5 PE=1 SV=1	222	S	Q9FMB4	AUG5_ARATH AUGMIN subunit 5 OS=Arabidopsis thaliana OX=3702 GN=AUG5 PE=1 SV=1	333	K	1	TRUE
Q9FMB4	AUG5_ARATH AUGMIN subunit 5 OS=Arabidopsis thaliana OX=3702 GN=AUG5 PE=1 SV=1	241	K	Q9FMB4	AUG5_ARATH AUGMIN subunit 5 OS=Arabidopsis thaliana OX=3702 GN=AUG5 PE=1 SV=1	337	S	2	TRUE
Q9FMB4	AUG5_ARATH AUGMIN subunit 5 OS=Arabidopsis thaliana OX=3702 GN=AUG5 PE=1 SV=1	333	K	Q9FMB4	AUG5_ARATH AUGMIN subunit 5 OS=Arabidopsis thaliana OX=3702 GN=AUG5 PE=1 SV=1	382	K	1	TRUE
A0A140N5F4	pnp_ECOBD Polyribonucleotide nucleotidyltransferase OS=Escherichia coli (strain B / BL21-DE3) OX=469008 GN=pnp PE=3 SV=1	1	M	A0A140N5F4	pnp_ECOBD Polyribonucleotide nucleotidyltransferase OS=Escherichia coli (strain B / BL21-DE3) OX=469008 GN=pnp PE=3 SV=1	263	K	2	TRUE
A0A140NFV3	dnaK_ECOBD Chaperone protein DnaK OS=Escherichia coli (strain B / BL21-DE3) OX=469008 GN=dnaK PE=2 SV=1	452	K	A0A140NFV3	dnaK_ECOBD Chaperone protein DnaK OS=Escherichia coli (strain B / BL21-DE3) OX=469008 GN=dnaK PE=2 SV=1	502	K	1	TRUE
Q9FMB4	AUG5_ARATH AUGMIN subunit 5 OS=Arabidopsis thaliana OX=3702 GN=AUG5 PE=1 SV=1	238	K	Q9FMB4	AUG5_ARATH AUGMIN subunit 5 OS=Arabidopsis thaliana OX=3702 GN=AUG5 PE=1 SV=1	242	S	8	TRUE
Q9FMB4	AUG5_ARATH AUGMIN subunit 5 OS=Arabidopsis thaliana OX=3702 GN=AUG5 PE=1 SV=1	238	K	Q9FMB4	AUG5_ARATH AUGMIN subunit 5 OS=Arabidopsis thaliana OX=3702 GN=AUG5 PE=1 SV=1	342	K	9	TRUE
Q9FMB4	AUG5_ARATH AUGMIN subunit 5 OS=Arabidopsis thaliana OX=3702 GN=AUG5 PE=1 SV=1	240	T	Q9FMB4	AUG5_ARATH AUGMIN subunit 5 OS=Arabidopsis thaliana OX=3702 GN=AUG5 PE=1 SV=1	242	S	2	TRUE
Q9FMB4	AUG5_ARATH AUGMIN subunit 5 OS=Arabidopsis thaliana OX=3702 GN=AUG5 PE=1 SV=1	241	K	Q9FMB4	AUG5_ARATH AUGMIN subunit 5 OS=Arabidopsis thaliana OX=3702 GN=AUG5 PE=1 SV=1	342	K	21	TRUE
Q0WQE7	AUG3_ARATH AUGMIN subunit 3 OS=Arabidopsis thaliana OX=3702 GN=AUG3 PE=1 SV=1	373	Y	Q0WQE7	AUG3_ARATH AUGMIN subunit 3 OS=Arabidopsis thaliana OX=3702 GN=AUG3 PE=1 SV=1	378	K	1	TRUE
A0A140NDX4	ECBD_2934_2934 PE=3 SV=1	133	K	A0A140NDX4	ECBD_2934_2934 PE=3 SV=1	148	K	2	TRUE
A0A140N5F4	pnp_ECOBD Polyribonucleotide nucleotidyltransferase OS=Escherichia coli (strain B / BL21-DE3) OX=469008 GN=pnp PE=3 SV=1	657	K	A0A140N5F4	pnp_ECOBD Polyribonucleotide nucleotidyltransferase OS=Escherichia coli (strain B / BL21-DE3) OX=469008 GN=pnp PE=3 SV=1	690	K	1	TRUE
Q9FMB4	AUG5_ARATH AUGMIN subunit 5 OS=Arabidopsis thaliana OX=3702 GN=AUG5 PE=1 SV=1	382	K	Q9FMB4	AUG5_ARATH AUGMIN subunit 5 OS=Arabidopsis thaliana OX=3702 GN=AUG5 PE=1 SV=1	504	K	1	TRUE
F4IK01	AUG1_ARATH AUGMIN subunit 1 OS=Arabidopsis thaliana OX=3702 GN=AUG1 PE=1 SV=1	12	S	F4IK01	AUG1_ARATH AUGMIN subunit 1 OS=Arabidopsis thaliana OX=3702 GN=AUG1 PE=1 SV=1	18	S	1	TRUE
Q0WQE7	AUG3_ARATH AUGMIN subunit 3 OS=Arabidopsis thaliana OX=3702 GN=AUG3 PE=1 SV=1	68	K	Q0WQE7	AUG3_ARATH AUGMIN subunit 3 OS=Arabidopsis thaliana OX=3702 GN=AUG3 PE=1 SV=1	555	K	1	TRUE
Q9FMB4	AUG5_ARATH AUGMIN subunit 5 OS=Arabidopsis thaliana OX=3702 GN=AUG5 PE=1 SV=1	382	K	Q9FMB4	AUG5_ARATH AUGMIN subunit 5 OS=Arabidopsis thaliana OX=3702 GN=AUG5 PE=1 SV=1	416	K	1	TRUE
Q0WQE7	AUG3_ARATH AUGMIN subunit 3 OS=Arabidopsis thaliana OX=3702 GN=AUG3 PE=1 SV=1	239	K	Q0WQE7	AUG3_ARATH AUGMIN subunit 3 OS=Arabidopsis thaliana OX=3702 GN=AUG3 PE=1 SV=1	260	S	2	TRUE
Q0WQE7	AUG3_ARATH AUGMIN subunit 3 OS=Arabidopsis thaliana OX=3702 GN=AUG3 PE=1 SV=1	259	K	Q0WQE7	AUG3_ARATH AUGMIN subunit 3 OS=Arabidopsis thaliana OX=3702 GN=AUG3 PE=1 SV=1	260	S	2	TRUE
A0A140NFV3	dnaK_ECOBD Chaperone protein DnaK OS=Escherichia coli (strain B / BL21-DE3) OX=469008 GN=dnaK PE=2 SV=1	321	K	A0A140NFV3	dnaK_ECOBD Chaperone protein DnaK OS=Escherichia coli (strain B / BL21-DE3) OX=469008 GN=dnaK PE=2 SV=1	352	K	1	TRUE
Q0WQE7	AUG3_ARATH AUGMIN subunit 3 OS=Arabidopsis thaliana OX=3702 GN=AUG3 PE=1 SV=1	68	K	Q0WQE7	AUG3_ARATH AUGMIN subunit 3 OS=Arabidopsis thaliana OX=3702 GN=AUG3 PE=1 SV=1	128	T	1	TRUE
Q0WQE7	AUG3_ARATH AUGMIN subunit 3 OS=Arabidopsis thaliana OX=3702 GN=AUG3 PE=1 SV=1	68	K	Q0WQE7	AUG3_ARATH AUGMIN subunit 3 OS=Arabidopsis thaliana OX=3702 GN=AUG3 PE=1 SV=1	130	Y	2	TRUE
A0A140NAX2	ECBD_1719_1719 PE=3 SV=1	42	K	A0A140NAX2	ECBD_1719_1719 PE=3 SV=1	59	K	1	TRUE
Q9FMB4	AUG5_ARATH AUGMIN subunit 5 OS=Arabidopsis thaliana OX=3702 GN=AUG5 PE=1 SV=1	67	K	Q9FMB4	AUG5_ARATH AUGMIN subunit 5 OS=Arabidopsis thaliana OX=3702 GN=AUG5 PE=1 SV=1	492	K	2	TRUE
A0A140NFV3	dnaK_ECOBD Chaperone protein DnaK OS=Escherichia coli (strain B / BL21-DE3) OX=469008 GN=dnaK PE=2 SV=1	55	K	A0A140NFV3	dnaK_ECOBD Chaperone protein DnaK OS=Escherichia coli (strain B / BL21-DE3) OX=469008 GN=dnaK PE=2 SV=1	263	K	3	TRUE
Q9FMB4	AUG5_ARATH AUGMIN subunit 5 OS=Arabidopsis thaliana OX=3702 GN=AUG5 PE=1 SV=1	375	Y	Q9FMB4	AUG5_ARATH AUGMIN subunit 5 OS=Arabidopsis thaliana OX=3702 GN=AUG5 PE=1 SV=1	387	T	1	TRUE
Q0WQE7	AUG3_ARATH AUGMIN subunit 3 OS=Arabidopsis thaliana OX=3702 GN=AUG3 PE=1 SV=1	138	S	Q0WQE7	AUG3_ARATH AUGMIN subunit 3 OS=Arabidopsis thaliana OX=3702 GN=AUG3 PE=1 SV=1	152	S	2	TRUE
Q0WQE7	AUG3_ARATH AUGMIN subunit 3 OS=Arabidopsis thaliana OX=3702 GN=AUG3 PE=1 SV=1	273	S	Q0WQE7	AUG3_ARATH AUGMIN subunit 3 OS=Arabidopsis thaliana OX=3702 GN=AUG3 PE=1 SV=1	273	S	1	TRUE
Q0WQE7	AUG3_ARATH AUGMIN subunit 3 OS=Arabidopsis thaliana OX=3702 GN=AUG3 PE=1 SV=1	243	S	Q0WQE7	AUG3_ARATH AUGMIN subunit 3 OS=Arabidopsis thaliana OX=3702 GN=AUG3 PE=1 SV=1	259	K	4	TRUE
Q0WQE7	AUG3_ARATH AUGMIN subunit 3 OS=Arabidopsis thaliana OX=3702 GN=AUG3 PE=1 SV=1	259	K	Q0WQE7	AUG3_ARATH AUGMIN subunit 3 OS=Arabidopsis thaliana OX=3702 GN=AUG3 PE=1 SV=1	259	K	4	TRUE
Q0WQE7	AUG3_ARATH AUGMIN subunit 3 OS=Arabidopsis thaliana OX=3702 GN=AUG3 PE=1 SV=1	259	K	Q0WQE7	AUG3_ARATH AUGMIN subunit 3 OS=Arabidopsis thaliana OX=3702 GN=AUG3 PE=1 SV=1	434	S	2	TRUE
Q0WQE7	AUG3_ARATH AUGMIN subunit 3 OS=Arabidopsis thaliana OX=3702 GN=AUG3 PE=1 SV=1	259	K	Q0WQE7	AUG3_ARATH AUGMIN subunit 3 OS=Arabidopsis thaliana OX=3702 GN=AUG3 PE=1 SV=1	273	S	2	TRUE
A0A140NFV3	dnaK_ECOBD Chaperone protein DnaK OS=Escherichia coli (strain B / BL21-DE3) OX=469008 GN=dnaK PE=2 SV=1	263	K	A0A140NFV3	dnaK_ECOBD Chaperone protein DnaK OS=Escherichia coli (strain B / BL21-DE3) OX=469008 GN=dnaK PE=2 SV=1	270	K	1	TRUE
A0A140N982	ECBD_2580_2580 PE=3 SV=1	586	T	A0A140N982	ECBD_2580_2580 PE=3 SV=1	604	K	1	TRUE
Q0WQE7	AUG3_ARATH AUGMIN subunit 3 OS=Arabidopsis thaliana OX=3702 GN=AUG3 PE=1 SV=1	138	S	Q0WQE7	AUG3_ARATH AUGMIN subunit 3 OS=Arabidopsis thaliana OX=3702 GN=AUG3 PE=1 SV=1	151	T	1	TRUE
Q9FMB4	AUG5_ARATH AUGMIN subunit 5 OS=Arabidopsis thaliana OX=3702 GN=AUG5 PE=1 SV=1	446	T	Q9FMB4	AUG5_ARATH AUGMIN subunit 5 OS=Arabidopsis thaliana OX=3702 GN=AUG5 PE=1 SV=1	463	K	1	TRUE
Q9FMB4	AUG5_ARATH AUGMIN subunit 5 OS=Arabidopsis thaliana OX=3702 GN=AUG5 PE=1 SV=1	342	K	Q9FMB4	AUG5_ARATH AUGMIN subunit 5 OS=Arabidopsis thaliana OX=3702 GN=AUG5 PE=1 SV=1	434	S	1	TRUE
Q9FMB4	AUG5_ARATH AUGMIN subunit 5 OS=Arabidopsis thaliana OX=3702 GN=AUG5 PE=1 SV=1	64	K	Q9FMB4	AUG5_ARATH AUGMIN subunit 5 OS=Arabidopsis thaliana OX=3702 GN=AUG5 PE=1 SV=1	705	K	3	TRUE
Q9FMB4	AUG5_ARATH AUGMIN subunit 5 OS=Arabidopsis thaliana OX=3702 GN=AUG5 PE=1 SV=1	67	K	Q9FMB4	AUG5_ARATH AUGMIN subunit 5 OS=Arabidopsis thaliana OX=3702 GN=AUG5 PE=1 SV=1	705	K	4	TRUE
Q9FMB4	AUG5_ARATH AUGMIN subunit 5 OS=Arabidopsis thaliana OX=3702 GN=AUG5 PE=1 SV=1	630	S	Q9FMB4	AUG5_ARATH AUGMIN subunit 5 OS=Arabidopsis thaliana OX=3702 GN=AUG5 PE=1 SV=1	705	K	4	TRUE
Q9FMB4	AUG5_ARATH AUGMIN subunit 5 OS=Arabidopsis thaliana OX=3702 GN=AUG5 PE=1 SV=1	35	K	Q9FMB4	AUG5_ARATH AUGMIN subunit 5 OS=Arabidopsis thaliana OX=3702 GN=AUG5 PE=1 SV=1	705	K	2	TRUE
A0A140NBF7	ECBD_1913_1913 PE=3 SV=1	64	K	A0A140NBF7	ECBD_1913_1913 PE=3 SV=1	73	K	1	TRUE
Q9FMB4	AUG5_ARATH AUGMIN subunit 5 OS=Arabidopsis thaliana OX=3702 GN=AUG5 PE=1 SV=1	608	Y	Q9FMB4	AUG5_ARATH AUGMIN subunit 5 OS=Arabidopsis thaliana OX=3702 GN=AUG5 PE=1 SV=1	617	T	2	TRUE
A0A140NFV3	dnaK_ECOBD Chaperone protein DnaK OS=Escherichia coli (strain B / BL21-DE3) OX=469008 GN=dnaK PE=2 SV=1	245	K	A0A140NFV3	dnaK_ECOBD Chaperone protein DnaK OS=Escherichia coli (strain B / BL21-DE3) OX=469008 GN=dnaK PE=2 SV=1	304	K	1	TRUE

## Sheet: TOP50_AUG1,2,3,4,5,6,7,8_mon
Protein1	Name1	SeqPos1	LinkedRes1	Protein2	Name2	SeqPos2	LinkedRes2	Match Count	Self
A0A140N7J1	rplB_ECOBD Large ribosomal subunit protein uL2 OS=Escherichia coli (strain B / BL21-DE3) OX=469008 GN=rplB PE=1 SV=1	97	K	A0A140N7J1	rplB_ECOBD Large ribosomal subunit protein uL2 OS=Escherichia coli (strain B / BL21-DE3) OX=469008 GN=rplB PE=1 SV=1	125	K	3	TRUE
A0A140N7J1	rplB_ECOBD Large ribosomal subunit protein uL2 OS=Escherichia coli (strain B / BL21-DE3) OX=469008 GN=rplB PE=1 SV=1	125	K	A0A140N7J1	rplB_ECOBD Large ribosomal subunit protein uL2 OS=Escherichia coli (strain B / BL21-DE3) OX=469008 GN=rplB PE=1 SV=1	183	K	1	TRUE
A0A140N7J1	rplB_ECOBD Large ribosomal subunit protein uL2 OS=Escherichia coli (strain B / BL21-DE3) OX=469008 GN=rplB PE=1 SV=1	125	K	A0A140N7J1	rplB_ECOBD Large ribosomal subunit protein uL2 OS=Escherichia coli (strain B / BL21-DE3) OX=469008 GN=rplB PE=1 SV=1	207	K	1	TRUE
A0A140N7J1	rplB_ECOBD Large ribosomal subunit protein uL2 OS=Escherichia coli (strain B / BL21-DE3) OX=469008 GN=rplB PE=1 SV=1	108	K	A0A140N7J1	rplB_ECOBD Large ribosomal subunit protein uL2 OS=Escherichia coli (strain B / BL21-DE3) OX=469008 GN=rplB PE=1 SV=1	125	K	3	TRUE
A0A140NFV3	dnaK_ECOBD Chaperone protein DnaK OS=Escherichia coli (strain B / BL21-DE3) OX=469008 GN=dnaK PE=2 SV=1	55	K	A0A140NFV3	dnaK_ECOBD Chaperone protein DnaK OS=Escherichia coli (strain B / BL21-DE3) OX=469008 GN=dnaK PE=2 SV=1	70	K	2	TRUE
A0A140NFV3	dnaK_ECOBD Chaperone protein DnaK OS=Escherichia coli (strain B / BL21-DE3) OX=469008 GN=dnaK PE=2 SV=1	55	K	A0A140NFV3	dnaK_ECOBD Chaperone protein DnaK OS=Escherichia coli (strain B / BL21-DE3) OX=469008 GN=dnaK PE=2 SV=1	268	K	1	TRUE
A0A140N5F4	pnp_ECOBD Polyribonucleotide nucleotidyltransferase OS=Escherichia coli (strain B / BL21-DE3) OX=469008 GN=pnp PE=3 SV=1	559	K	A0A140N5F4	pnp_ECOBD Polyribonucleotide nucleotidyltransferase OS=Escherichia coli (strain B / BL21-DE3) OX=469008 GN=pnp PE=3 SV=1	628	K	3	TRUE
A0A140NBQ1	rhlE_ECOBD ATP-dependent RNA helicase RhlE OS=Escherichia coli (strain B / BL21-DE3) OX=469008 GN=rhlE PE=3 SV=1	21	Y	A0A140NBQ1	rhlE_ECOBD ATP-dependent RNA helicase RhlE OS=Escherichia coli (strain B / BL21-DE3) OX=469008 GN=rhlE PE=3 SV=1	383	K	1	TRUE
A0A140NBQ1	rhlE_ECOBD ATP-dependent RNA helicase RhlE OS=Escherichia coli (strain B / BL21-DE3) OX=469008 GN=rhlE PE=3 SV=1	2	S	A0A140NBQ1	rhlE_ECOBD ATP-dependent RNA helicase RhlE OS=Escherichia coli (strain B / BL21-DE3) OX=469008 GN=rhlE PE=3 SV=1	21	Y	1	TRUE
A0A140NBQ1	rhlE_ECOBD ATP-dependent RNA helicase RhlE OS=Escherichia coli (strain B / BL21-DE3) OX=469008 GN=rhlE PE=3 SV=1	21	Y	A0A140NBQ1	rhlE_ECOBD ATP-dependent RNA helicase RhlE OS=Escherichia coli (strain B / BL21-DE3) OX=469008 GN=rhlE PE=3 SV=1	292	K	1	TRUE
A0A140NBQ1	rhlE_ECOBD ATP-dependent RNA helicase RhlE OS=Escherichia coli (strain B / BL21-DE3) OX=469008 GN=rhlE PE=3 SV=1	21	Y	A0A140NBQ1	rhlE_ECOBD ATP-dependent RNA helicase RhlE OS=Escherichia coli (strain B / BL21-DE3) OX=469008 GN=rhlE PE=3 SV=1	449	K	1	TRUE
A0A140N3G7	rplC_ECOBD Large ribosomal subunit protein uL3 OS=Escherichia coli (strain B / BL21-DE3) OX=469008 GN=rplC PE=1 SV=1	56	K	A0A140N3G7	rplC_ECOBD Large ribosomal subunit protein uL3 OS=Escherichia coli (strain B / BL21-DE3) OX=469008 GN=rplC PE=1 SV=1	123	K	1	TRUE
A0A140NDX4	ECBD_2934_2934 PE=3 SV=1	133	K	A0A140NDX4	ECBD_2934_2934 PE=3 SV=1	152	K	10	TRUE
A0A140N6Z9	rpsE_ECOBD Small ribosomal subunit protein uS5 OS=Escherichia coli (strain B / BL21-DE3) OX=469008 GN=rpsE PE=1 SV=1	86	K	A0A140N6Z9	rpsE_ECOBD Small ribosomal subunit protein uS5 OS=Escherichia coli (strain B / BL21-DE3) OX=469008 GN=rpsE PE=1 SV=1	156	K	15	TRUE
A0A140N4H3	rpsL_ECOBD Small ribosomal subunit protein uS12 OS=Escherichia coli (strain B / BL21-DE3) OX=469008 GN=rpsL PE=1 SV=1	2	A	A0A140N6Z9	rpsE_ECOBD Small ribosomal subunit protein uS5 OS=Escherichia coli (strain B / BL21-DE3) OX=469008 GN=rpsE PE=1 SV=1	86	K	5	FALSE
A0A140N6Z9	rpsE_ECOBD Small ribosomal subunit protein uS5 OS=Escherichia coli (strain B / BL21-DE3) OX=469008 GN=rpsE PE=1 SV=1	86	K	A0A140N6Z9	rpsE_ECOBD Small ribosomal subunit protein uS5 OS=Escherichia coli (strain B / BL21-DE3) OX=469008 GN=rpsE PE=1 SV=1	167	K	6	TRUE
A0A140N537	rpsH_ECOBD Small ribosomal subunit protein uS8 OS=Escherichia coli (strain B / BL21-DE3) OX=469008 GN=rpsH PE=1 SV=1	22	K	A0A140N6Z9	rpsE_ECOBD Small ribosomal subunit protein uS5 OS=Escherichia coli (strain B / BL21-DE3) OX=469008 GN=rpsE PE=1 SV=1	156	K	1	FALSE
A0A140N537	rpsH_ECOBD Small ribosomal subunit protein uS8 OS=Escherichia coli (strain B / BL21-DE3) OX=469008 GN=rpsH PE=1 SV=1	69	K	A0A140N6Z9	rpsE_ECOBD Small ribosomal subunit protein uS5 OS=Escherichia coli (strain B / BL21-DE3) OX=469008 GN=rpsE PE=1 SV=1	156	K	1	FALSE
A0A140N6Z9	rpsE_ECOBD Small ribosomal subunit protein uS5 OS=Escherichia coli (strain B / BL21-DE3) OX=469008 GN=rpsE PE=1 SV=1	156	K	A0A140N6Z9	rpsE_ECOBD Small ribosomal subunit protein uS5 OS=Escherichia coli (strain B / BL21-DE3) OX=469008 GN=rpsE PE=1 SV=1	167	K	8	TRUE
A0A140N6Z9	rpsE_ECOBD Small ribosomal subunit protein uS5 OS=Escherichia coli (strain B / BL21-DE3) OX=469008 GN=rpsE PE=1 SV=1	156	K	A0A140NH65	groEL_ECOBD Chaperonin GroEL OS=Escherichia coli (strain B / BL21-DE3) OX=469008 GN=groEL PE=1 SV=1	272	K	1	FALSE
A0A140N6Z9	rpsE_ECOBD Small ribosomal subunit protein uS5 OS=Escherichia coli (strain B / BL21-DE3) OX=469008 GN=rpsE PE=1 SV=1	52	K	A0A140N6Z9	rpsE_ECOBD Small ribosomal subunit protein uS5 OS=Escherichia coli (strain B / BL21-DE3) OX=469008 GN=rpsE PE=1 SV=1	156	K	1	TRUE
A0A140N3G7	rplC_ECOBD Large ribosomal subunit protein uL3 OS=Escherichia coli (strain B / BL21-DE3) OX=469008 GN=rplC PE=1 SV=1	123	K	A0A140N3G7	rplC_ECOBD Large ribosomal subunit protein uL3 OS=Escherichia coli (strain B / BL21-DE3) OX=469008 GN=rplC PE=1 SV=1	160	K	5	TRUE
A0A140N3G7	rplC_ECOBD Large ribosomal subunit protein uL3 OS=Escherichia coli (strain B / BL21-DE3) OX=469008 GN=rplC PE=1 SV=1	157	K	A0A140N3G7	rplC_ECOBD Large ribosomal subunit protein uL3 OS=Escherichia coli (strain B / BL21-DE3) OX=469008 GN=rplC PE=1 SV=1	160	K	4	TRUE
A0A140NBQ1	rhlE_ECOBD ATP-dependent RNA helicase RhlE OS=Escherichia coli (strain B / BL21-DE3) OX=469008 GN=rhlE PE=3 SV=1	49	T	A0A140NBQ1	rhlE_ECOBD ATP-dependent RNA helicase RhlE OS=Escherichia coli (strain B / BL21-DE3) OX=469008 GN=rhlE PE=3 SV=1	52	T	4	TRUE
A0A140NH65	groEL_ECOBD Chaperonin GroEL OS=Escherichia coli (strain B / BL21-DE3) OX=469008 GN=groEL PE=1 SV=1	34	K	A0A140NH65	groEL_ECOBD Chaperonin GroEL OS=Escherichia coli (strain B / BL21-DE3) OX=469008 GN=groEL PE=1 SV=1	117	K	6	TRUE
A0A140NH65	groEL_ECOBD Chaperonin GroEL OS=Escherichia coli (strain B / BL21-DE3) OX=469008 GN=groEL PE=1 SV=1	51	K	A0A140NH65	groEL_ECOBD Chaperonin GroEL OS=Escherichia coli (strain B / BL21-DE3) OX=469008 GN=groEL PE=1 SV=1	117	K	10	TRUE
A0A140NH65	groEL_ECOBD Chaperonin GroEL OS=Escherichia coli (strain B / BL21-DE3) OX=469008 GN=groEL PE=1 SV=1	34	K	A0A140NH65	groEL_ECOBD Chaperonin GroEL OS=Escherichia coli (strain B / BL21-DE3) OX=469008 GN=groEL PE=1 SV=1	51	K	10	TRUE
A0A140N3G7	rplC_ECOBD Large ribosomal subunit protein uL3 OS=Escherichia coli (strain B / BL21-DE3) OX=469008 GN=rplC PE=1 SV=1	114	K	A0A140N3G7	rplC_ECOBD Large ribosomal subunit protein uL3 OS=Escherichia coli (strain B / BL21-DE3) OX=469008 GN=rplC PE=1 SV=1	123	K	2	TRUE
A0A140N3G7	rplC_ECOBD Large ribosomal subunit protein uL3 OS=Escherichia coli (strain B / BL21-DE3) OX=469008 GN=rplC PE=1 SV=1	106	K	A0A140N3G7	rplC_ECOBD Large ribosomal subunit protein uL3 OS=Escherichia coli (strain B / BL21-DE3) OX=469008 GN=rplC PE=1 SV=1	123	K	2	TRUE
F4IK01	AUG1_ARATH AUGMIN subunit 1 OS=Arabidopsis thaliana OX=3702 GN=AUG1 PE=1 SV=1	165	K	Q0WQE7	AUG3_ARATH AUGMIN subunit 3 OS=Arabidopsis thaliana OX=3702 GN=AUG3 PE=1 SV=1	103	K	1	FALSE
Q0WQE7	AUG3_ARATH AUGMIN subunit 3 OS=Arabidopsis thaliana OX=3702 GN=AUG3 PE=1 SV=1	103	K	Q9FMB4	AUG5_ARATH AUGMIN subunit 5 OS=Arabidopsis thaliana OX=3702 GN=AUG5 PE=1 SV=1	67	K	2	FALSE
Q0WQE7	AUG3_ARATH AUGMIN subunit 3 OS=Arabidopsis thaliana OX=3702 GN=AUG3 PE=1 SV=1	103	K	Q9FMB4	AUG5_ARATH AUGMIN subunit 5 OS=Arabidopsis thaliana OX=3702 GN=AUG5 PE=1 SV=1	35	K	1	FALSE
A0A140NH65	groEL_ECOBD Chaperonin GroEL OS=Escherichia coli (strain B / BL21-DE3) OX=469008 GN=groEL PE=1 SV=1	360	Y	A0A140NH65	groEL_ECOBD Chaperonin GroEL OS=Escherichia coli (strain B / BL21-DE3) OX=469008 GN=groEL PE=1 SV=1	364	K	1	TRUE
Q0WQE7	AUG3_ARATH AUGMIN subunit 3 OS=Arabidopsis thaliana OX=3702 GN=AUG3 PE=1 SV=1	273	S	Q9FMB4	AUG5_ARATH AUGMIN subunit 5 OS=Arabidopsis thaliana OX=3702 GN=AUG5 PE=1 SV=1	401	K	1	FALSE
A0A140N7J1	rplB_ECOBD Large ribosomal subunit protein uL2 OS=Escherichia coli (strain B / BL21-DE3) OX=469008 GN=rplB PE=1 SV=1	207	K	Q9FMB4	AUG5_ARATH AUGMIN subunit 5 OS=Arabidopsis thaliana OX=3702 GN=AUG5 PE=1 SV=1	401	K	1	FALSE
Q9FMB4	AUG5_ARATH AUGMIN subunit 5 OS=Arabidopsis thaliana OX=3702 GN=AUG5 PE=1 SV=1	355	K	Q9FMB4	AUG5_ARATH AUGMIN subunit 5 OS=Arabidopsis thaliana OX=3702 GN=AUG5 PE=1 SV=1	401	K	2	TRUE
Q0WTP1	AUG7_ARATH AUGMIN subunit 7 OS=Arabidopsis thaliana OX=3702 GN=AUG7 PE=1 SV=1	301	S	Q9FMB4	AUG5_ARATH AUGMIN subunit 5 OS=Arabidopsis thaliana OX=3702 GN=AUG5 PE=1 SV=1	401	K	2	FALSE
Q0WQE7	AUG3_ARATH AUGMIN subunit 3 OS=Arabidopsis thaliana OX=3702 GN=AUG3 PE=1 SV=1	239	K	Q9FMB4	AUG5_ARATH AUGMIN subunit 5 OS=Arabidopsis thaliana OX=3702 GN=AUG5 PE=1 SV=1	401	K	2	FALSE
Q0WQE7	AUG3_ARATH AUGMIN subunit 3 OS=Arabidopsis thaliana OX=3702 GN=AUG3 PE=1 SV=1	259	K	Q9FMB4	AUG5_ARATH AUGMIN subunit 5 OS=Arabidopsis thaliana OX=3702 GN=AUG5 PE=1 SV=1	401	K	3	FALSE
A0A140NDX4	ECBD_2934_2934 PE=3 SV=1	133	K	A0A140NE66	ECBD_2935_2935 PE=3 SV=1	1	M	5	FALSE
A0A140N7J1	rplB_ECOBD Large ribosomal subunit protein uL2 OS=Escherichia coli (strain B / BL21-DE3) OX=469008 GN=rplB PE=1 SV=1	183	K	A0A140N7J1	rplB_ECOBD Large ribosomal subunit protein uL2 OS=Escherichia coli (strain B / BL21-DE3) OX=469008 GN=rplB PE=1 SV=1	207	K	3	TRUE
A0A140N7J1	rplB_ECOBD Large ribosomal subunit protein uL2 OS=Escherichia coli (strain B / BL21-DE3) OX=469008 GN=rplB PE=1 SV=1	147	K	A0A140N7J1	rplB_ECOBD Large ribosomal subunit protein uL2 OS=Escherichia coli (strain B / BL21-DE3) OX=469008 GN=rplB PE=1 SV=1	183	K	11	TRUE
A0A140N7J1	rplB_ECOBD Large ribosomal subunit protein uL2 OS=Escherichia coli (strain B / BL21-DE3) OX=469008 GN=rplB PE=1 SV=1	183	K	A0A140N7J1	rplB_ECOBD Large ribosomal subunit protein uL2 OS=Escherichia coli (strain B / BL21-DE3) OX=469008 GN=rplB PE=1 SV=1	265	K	4	TRUE
Q0WQE7	AUG3_ARATH AUGMIN subunit 3 OS=Arabidopsis thaliana OX=3702 GN=AUG3 PE=1 SV=1	68	K	Q9FMB4	AUG5_ARATH AUGMIN subunit 5 OS=Arabidopsis thaliana OX=3702 GN=AUG5 PE=1 SV=1	95	K	1	FALSE
Q0WQE7	AUG3_ARATH AUGMIN subunit 3 OS=Arabidopsis thaliana OX=3702 GN=AUG3 PE=1 SV=1	68	K	Q9FMB4	AUG5_ARATH AUGMIN subunit 5 OS=Arabidopsis thaliana OX=3702 GN=AUG5 PE=1 SV=1	67	K	2	FALSE
Q0WQE7	AUG3_ARATH AUGMIN subunit 3 OS=Arabidopsis thaliana OX=3702 GN=AUG3 PE=1 SV=1	68	K	Q0WQE7	AUG3_ARATH AUGMIN subunit 3 OS=Arabidopsis thaliana OX=3702 GN=AUG3 PE=1 SV=1	113	K	1	TRUE
A0A140N3G7	rplC_ECOBD Large ribosomal subunit protein uL3 OS=Escherichia coli (strain B / BL21-DE3) OX=469008 GN=rplC PE=1 SV=1	123	K	A0A140N3G7	rplC_ECOBD Large ribosomal subunit protein uL3 OS=Escherichia coli (strain B / BL21-DE3) OX=469008 GN=rplC PE=1 SV=1	190	K	1	TRUE
A0A140NE66	ECBD_2935_2935 PE=3 SV=1	552	K	A0A140NE66	ECBD_2935_2935 PE=3 SV=1	559	K	1	TRUE
A0A140N4Y7	deaD_ECOBD ATP-dependent RNA helicase DeaD OS=Escherichia coli (strain B / BL21-DE3) OX=469008 GN=deaD PE=3 SV=1	141	K	A0A140N4Y7	deaD_ECOBD ATP-dependent RNA helicase DeaD OS=Escherichia coli (strain B / BL21-DE3) OX=469008 GN=deaD PE=3 SV=1	149	K	1	TRUE
A0A140NBQ1	rhlE_ECOBD ATP-dependent RNA helicase RhlE OS=Escherichia coli (strain B / BL21-DE3) OX=469008 GN=rhlE PE=3 SV=1	418	K	A0A140NBQ1	rhlE_ECOBD ATP-dependent RNA helicase RhlE OS=Escherichia coli (strain B / BL21-DE3) OX=469008 GN=rhlE PE=3 SV=1	449	K	1	TRUE
A0A140NBQ1	rhlE_ECOBD ATP-dependent RNA helicase RhlE OS=Escherichia coli (strain B / BL21-DE3) OX=469008 GN=rhlE PE=3 SV=1	418	K	A0A140NBQ1	rhlE_ECOBD ATP-dependent RNA helicase RhlE OS=Escherichia coli (strain B / BL21-DE3) OX=469008 GN=rhlE PE=3 SV=1	427	K	1	TRUE
A0A140NFM7	rplA_ECOBD Large ribosomal subunit protein uL1 OS=Escherichia coli (strain B / BL21-DE3) OX=469008 GN=rplA PE=3 SV=1	54	K	A0A140NFM7	rplA_ECOBD Large ribosomal subunit protein uL1 OS=Escherichia coli (strain B / BL21-DE3) OX=469008 GN=rplA PE=3 SV=1	205	K	22	TRUE
A0A140N5A3	rplE_ECOBD Large ribosomal subunit protein uL5 OS=Escherichia coli (strain B / BL21-DE3) OX=469008 GN=rplE PE=1 SV=1	118	S	A0A140N5A3	rplE_ECOBD Large ribosomal subunit protein uL5 OS=Escherichia coli (strain B / BL21-DE3) OX=469008 GN=rplE PE=1 SV=1	121	S	2	TRUE
A0A140N3G7	rplC_ECOBD Large ribosomal subunit protein uL3 OS=Escherichia coli (strain B / BL21-DE3) OX=469008 GN=rplC PE=1 SV=1	38	K	A0A140N3G7	rplC_ECOBD Large ribosomal subunit protein uL3 OS=Escherichia coli (strain B / BL21-DE3) OX=469008 GN=rplC PE=1 SV=1	55	K	2	TRUE
A0A140N3G7	rplC_ECOBD Large ribosomal subunit protein uL3 OS=Escherichia coli (strain B / BL21-DE3) OX=469008 GN=rplC PE=1 SV=1	1	M	A0A140N3G7	rplC_ECOBD Large ribosomal subunit protein uL3 OS=Escherichia coli (strain B / BL21-DE3) OX=469008 GN=rplC PE=1 SV=1	38	K	1	TRUE
A0A140N5A3	rplE_ECOBD Large ribosomal subunit protein uL5 OS=Escherichia coli (strain B / BL21-DE3) OX=469008 GN=rplE PE=1 SV=1	47	K	A0A140N5A3	rplE_ECOBD Large ribosomal subunit protein uL5 OS=Escherichia coli (strain B / BL21-DE3) OX=469008 GN=rplE PE=1 SV=1	83	Y	1	TRUE
A0A140N5A3	rplE_ECOBD Large ribosomal subunit protein uL5 OS=Escherichia coli (strain B / BL21-DE3) OX=469008 GN=rplE PE=1 SV=1	47	K	A0A140N5A3	rplE_ECOBD Large ribosomal subunit protein uL5 OS=Escherichia coli (strain B / BL21-DE3) OX=469008 GN=rplE PE=1 SV=1	69	K	14	TRUE
A0A140N6Z9	rpsE_ECOBD Small ribosomal subunit protein uS5 OS=Escherichia coli (strain B / BL21-DE3) OX=469008 GN=rpsE PE=1 SV=1	86	K	A0A140N6Z9	rpsE_ECOBD Small ribosomal subunit protein uS5 OS=Escherichia coli (strain B / BL21-DE3) OX=469008 GN=rpsE PE=1 SV=1	126	K	13	TRUE
A0A140N6Z9	rpsE_ECOBD Small ribosomal subunit protein uS5 OS=Escherichia coli (strain B / BL21-DE3) OX=469008 GN=rpsE PE=1 SV=1	126	K	A0A140N6Z9	rpsE_ECOBD Small ribosomal subunit protein uS5 OS=Escherichia coli (strain B / BL21-DE3) OX=469008 GN=rpsE PE=1 SV=1	156	K	8	TRUE
A0A140N537	rpsH_ECOBD Small ribosomal subunit protein uS8 OS=Escherichia coli (strain B / BL21-DE3) OX=469008 GN=rpsH PE=1 SV=1	2	S	A0A140N6Z9	rpsE_ECOBD Small ribosomal subunit protein uS5 OS=Escherichia coli (strain B / BL21-DE3) OX=469008 GN=rpsE PE=1 SV=1	126	K	1	FALSE
A0A140N548	rpsD_ECOBD Small ribosomal subunit protein uS4 OS=Escherichia coli (strain B / BL21-DE3) OX=469008 GN=rpsD PE=1 SV=1	83	K	A0A140N6Z9	rpsE_ECOBD Small ribosomal subunit protein uS5 OS=Escherichia coli (strain B / BL21-DE3) OX=469008 GN=rpsE PE=1 SV=1	126	K	5	FALSE
A0A140N6Z9	rpsE_ECOBD Small ribosomal subunit protein uS5 OS=Escherichia coli (strain B / BL21-DE3) OX=469008 GN=rpsE PE=1 SV=1	100	S	A0A140N6Z9	rpsE_ECOBD Small ribosomal subunit protein uS5 OS=Escherichia coli (strain B / BL21-DE3) OX=469008 GN=rpsE PE=1 SV=1	126	K	1	TRUE
A0A140N6Z9	rpsE_ECOBD Small ribosomal subunit protein uS5 OS=Escherichia coli (strain B / BL21-DE3) OX=469008 GN=rpsE PE=1 SV=1	126	K	A0A140N6Z9	rpsE_ECOBD Small ribosomal subunit protein uS5 OS=Escherichia coli (strain B / BL21-DE3) OX=469008 GN=rpsE PE=1 SV=1	167	K	5	TRUE
A0A140N6Z9	rpsE_ECOBD Small ribosomal subunit protein uS5 OS=Escherichia coli (strain B / BL21-DE3) OX=469008 GN=rpsE PE=1 SV=1	126	K	A0A140N6Z9	rpsE_ECOBD Small ribosomal subunit protein uS5 OS=Escherichia coli (strain B / BL21-DE3) OX=469008 GN=rpsE PE=1 SV=1	159	K	1	TRUE
A0A140N6Z9	rpsE_ECOBD Small ribosomal subunit protein uS5 OS=Escherichia coli (strain B / BL21-DE3) OX=469008 GN=rpsE PE=1 SV=1	80	T	A0A140N6Z9	rpsE_ECOBD Small ribosomal subunit protein uS5 OS=Escherichia coli (strain B / BL21-DE3) OX=469008 GN=rpsE PE=1 SV=1	126	K	1	TRUE
A0A140N528	rpsS_ECOBD Small ribosomal subunit protein uS19 OS=Escherichia coli (strain B / BL21-DE3) OX=469008 GN=rpsS PE=1 SV=1	25	S	A0A140N528	rpsS_ECOBD Small ribosomal subunit protein uS19 OS=Escherichia coli (strain B / BL21-DE3) OX=469008 GN=rpsS PE=1 SV=1	29	K	1	TRUE
A0A140N7J1	rplB_ECOBD Large ribosomal subunit protein uL2 OS=Escherichia coli (strain B / BL21-DE3) OX=469008 GN=rplB PE=1 SV=1	207	K	A0A140N7J1	rplB_ECOBD Large ribosomal subunit protein uL2 OS=Escherichia coli (strain B / BL21-DE3) OX=469008 GN=rplB PE=1 SV=1	242	K	4	TRUE
O48767	AUG2_ARATH AUGMIN subunit 2 OS=Arabidopsis thaliana OX=3702 GN=AUG2 PE=1 SV=2	256	K	O48767	AUG2_ARATH AUGMIN subunit 2 OS=Arabidopsis thaliana OX=3702 GN=AUG2 PE=1 SV=2	293	K	3	TRUE
A0A140NDV1	rplI_ECOBD Large ribosomal subunit protein bL9 OS=Escherichia coli (strain B / BL21-DE3) OX=469008 GN=rplI PE=1 SV=1	35	K	A0A140NDV1	rplI_ECOBD Large ribosomal subunit protein bL9 OS=Escherichia coli (strain B / BL21-DE3) OX=469008 GN=rplI PE=1 SV=1	71	K	1	TRUE
A0A140NFM7	rplA_ECOBD Large ribosomal subunit protein uL1 OS=Escherichia coli (strain B / BL21-DE3) OX=469008 GN=rplA PE=3 SV=1	141	K	A0A140NFM7	rplA_ECOBD Large ribosomal subunit protein uL1 OS=Escherichia coli (strain B / BL21-DE3) OX=469008 GN=rplA PE=3 SV=1	167	K	14	TRUE
A0A140NFM7	rplA_ECOBD Large ribosomal subunit protein uL1 OS=Escherichia coli (strain B / BL21-DE3) OX=469008 GN=rplA PE=3 SV=1	54	K	A0A140NFM7	rplA_ECOBD Large ribosomal subunit protein uL1 OS=Escherichia coli (strain B / BL21-DE3) OX=469008 GN=rplA PE=3 SV=1	141	K	2	TRUE
A0A140N5F4	pnp_ECOBD Polyribonucleotide nucleotidyltransferase OS=Escherichia coli (strain B / BL21-DE3) OX=469008 GN=pnp PE=3 SV=1	1	M	A0A140N5F4	pnp_ECOBD Polyribonucleotide nucleotidyltransferase OS=Escherichia coli (strain B / BL21-DE3) OX=469008 GN=pnp PE=3 SV=1	263	K	9	TRUE
A0A140NFM7	rplA_ECOBD Large ribosomal subunit protein uL1 OS=Escherichia coli (strain B / BL21-DE3) OX=469008 GN=rplA PE=3 SV=1	141	K	A0A140NFM7	rplA_ECOBD Large ribosomal subunit protein uL1 OS=Escherichia coli (strain B / BL21-DE3) OX=469008 GN=rplA PE=3 SV=1	200	K	1	TRUE
A0A140NH65	groEL_ECOBD Chaperonin GroEL OS=Escherichia coli (strain B / BL21-DE3) OX=469008 GN=groEL PE=1 SV=1	203	Y	A0A140NH65	groEL_ECOBD Chaperonin GroEL OS=Escherichia coli (strain B / BL21-DE3) OX=469008 GN=groEL PE=1 SV=1	210	T	4	TRUE
A0A140N5F4	pnp_ECOBD Polyribonucleotide nucleotidyltransferase OS=Escherichia coli (strain B / BL21-DE3) OX=469008 GN=pnp PE=3 SV=1	675	K	A0A140N5F4	pnp_ECOBD Polyribonucleotide nucleotidyltransferase OS=Escherichia coli (strain B / BL21-DE3) OX=469008 GN=pnp PE=3 SV=1	690	K	3	TRUE
A0A140N2Z9	rpsI_ECOBD Small ribosomal subunit protein uS9 OS=Escherichia coli (strain B / BL21-DE3) OX=469008 GN=rpsI PE=1 SV=1	100	K	A0A140N6W8	rpsG_ECOBD Small ribosomal subunit protein uS7 OS=Escherichia coli (strain B / BL21-DE3) OX=469008 GN=rpsG PE=1 SV=1	11	K	3	FALSE
Q94BP7	AUG6_ARATH AUGMIN subunit 6 OS=Arabidopsis thaliana OX=3702 GN=AUG6 PE=1 SV=1	554	S	Q94BP7	AUG6_ARATH AUGMIN subunit 6 OS=Arabidopsis thaliana OX=3702 GN=AUG6 PE=1 SV=1	558	S	3	TRUE
A0A140N9H5	ECBD_1099_1099 PE=4 SV=1	141	K	A0A140N9H5	ECBD_1099_1099 PE=4 SV=1	154	Y	1	TRUE
A0A140NFM7	rplA_ECOBD Large ribosomal subunit protein uL1 OS=Escherichia coli (strain B / BL21-DE3) OX=469008 GN=rplA PE=3 SV=1	154	K	A0A140NFM7	rplA_ECOBD Large ribosomal subunit protein uL1 OS=Escherichia coli (strain B / BL21-DE3) OX=469008 GN=rplA PE=3 SV=1	184	K	8	TRUE
A0A140NFM7	rplA_ECOBD Large ribosomal subunit protein uL1 OS=Escherichia coli (strain B / BL21-DE3) OX=469008 GN=rplA PE=3 SV=1	154	K	A0A140NFM7	rplA_ECOBD Large ribosomal subunit protein uL1 OS=Escherichia coli (strain B / BL21-DE3) OX=469008 GN=rplA PE=3 SV=1	174	T	1	TRUE
A0A140NFM7	rplA_ECOBD Large ribosomal subunit protein uL1 OS=Escherichia coli (strain B / BL21-DE3) OX=469008 GN=rplA PE=3 SV=1	54	K	A0A140NFM7	rplA_ECOBD Large ribosomal subunit protein uL1 OS=Escherichia coli (strain B / BL21-DE3) OX=469008 GN=rplA PE=3 SV=1	198	K	1	TRUE
A0A140NFM7	rplA_ECOBD Large ribosomal subunit protein uL1 OS=Escherichia coli (strain B / BL21-DE3) OX=469008 GN=rplA PE=3 SV=1	54	K	A0A140NFM7	rplA_ECOBD Large ribosomal subunit protein uL1 OS=Escherichia coli (strain B / BL21-DE3) OX=469008 GN=rplA PE=3 SV=1	200	K	1	TRUE
A0A140N2U0	rpoA_ECOBD DNA-directed RNA polymerase subunit alpha OS=Escherichia coli (strain B / BL21-DE3) OX=469008 GN=rpoA PE=3 SV=1	125	K	A0A140SS80	rpoB_ECOBD DNA-directed RNA polymerase subunit beta OS=Escherichia coli (strain B / BL21-DE3) OX=469008 GN=rpoB PE=3 SV=1	1133	K	1	FALSE
A0A140NFV3	dnaK_ECOBD Chaperone protein DnaK OS=Escherichia coli (strain B / BL21-DE3) OX=469008 GN=dnaK PE=2 SV=1	246	K	A0A140NFV3	dnaK_ECOBD Chaperone protein DnaK OS=Escherichia coli (strain B / BL21-DE3) OX=469008 GN=dnaK PE=2 SV=1	304	K	15	TRUE
A0A140NFV3	dnaK_ECOBD Chaperone protein DnaK OS=Escherichia coli (strain B / BL21-DE3) OX=469008 GN=dnaK PE=2 SV=1	245	K	A0A140NFV3	dnaK_ECOBD Chaperone protein DnaK OS=Escherichia coli (strain B / BL21-DE3) OX=469008 GN=dnaK PE=2 SV=1	304	K	2	TRUE
A0A140NFV3	dnaK_ECOBD Chaperone protein DnaK OS=Escherichia coli (strain B / BL21-DE3) OX=469008 GN=dnaK PE=2 SV=1	299	K	A0A140NFV3	dnaK_ECOBD Chaperone protein DnaK OS=Escherichia coli (strain B / BL21-DE3) OX=469008 GN=dnaK PE=2 SV=1	304	K	2	TRUE
A0A140NBQ1	rhlE_ECOBD ATP-dependent RNA helicase RhlE OS=Escherichia coli (strain B / BL21-DE3) OX=469008 GN=rhlE PE=3 SV=1	355	K	A0A140NBQ1	rhlE_ECOBD ATP-dependent RNA helicase RhlE OS=Escherichia coli (strain B / BL21-DE3) OX=469008 GN=rhlE PE=3 SV=1	383	K	1	TRUE
A0A140N7J1	rplB_ECOBD Large ribosomal subunit protein uL2 OS=Escherichia coli (strain B / BL21-DE3) OX=469008 GN=rplB PE=1 SV=1	207	K	A0A140NBQ1	rhlE_ECOBD ATP-dependent RNA helicase RhlE OS=Escherichia coli (strain B / BL21-DE3) OX=469008 GN=rhlE PE=3 SV=1	383	K	1	FALSE
A0A140NBQ1	rhlE_ECOBD ATP-dependent RNA helicase RhlE OS=Escherichia coli (strain B / BL21-DE3) OX=469008 GN=rhlE PE=3 SV=1	383	K	A0A140NBQ1	rhlE_ECOBD ATP-dependent RNA helicase RhlE OS=Escherichia coli (strain B / BL21-DE3) OX=469008 GN=rhlE PE=3 SV=1	436	K	2	TRUE
A0A140NBQ1	rhlE_ECOBD ATP-dependent RNA helicase RhlE OS=Escherichia coli (strain B / BL21-DE3) OX=469008 GN=rhlE PE=3 SV=1	383	K	A0A140NFM7	rplA_ECOBD Large ribosomal subunit protein uL1 OS=Escherichia coli (strain B / BL21-DE3) OX=469008 GN=rplA PE=3 SV=1	141	K	1	FALSE
A0A140N3G7	rplC_ECOBD Large ribosomal subunit protein uL3 OS=Escherichia coli (strain B / BL21-DE3) OX=469008 GN=rplC PE=1 SV=1	55	K	A0A140N3G7	rplC_ECOBD Large ribosomal subunit protein uL3 OS=Escherichia coli (strain B / BL21-DE3) OX=469008 GN=rplC PE=1 SV=1	70	K	3	TRUE
A0A140N3G7	rplC_ECOBD Large ribosomal subunit protein uL3 OS=Escherichia coli (strain B / BL21-DE3) OX=469008 GN=rplC PE=1 SV=1	123	K	A0A140N9H5	ECBD_1099_1099 PE=4 SV=1	83	K	1	FALSE
A0A140N9H5	ECBD_1099_1099 PE=4 SV=1	90	S	A0A140N9H5	ECBD_1099_1099 PE=4 SV=1	93	S	4	TRUE
A0A140N9H5	ECBD_1099_1099 PE=4 SV=1	34	K	A0A140N9H5	ECBD_1099_1099 PE=4 SV=1	83	K	1	TRUE
A0A140N4H3	rpsL_ECOBD Small ribosomal subunit protein uS12 OS=Escherichia coli (strain B / BL21-DE3) OX=469008 GN=rpsL PE=1 SV=1	44	K	A0A140N9H5	ECBD_1099_1099 PE=4 SV=1	83	K	1	FALSE
A0A140N9H5	ECBD_1099_1099 PE=4 SV=1	83	K	A0A140N9H5	ECBD_1099_1099 PE=4 SV=1	141	K	2	TRUE
A0A140N4H3	rpsL_ECOBD Small ribosomal subunit protein uS12 OS=Escherichia coli (strain B / BL21-DE3) OX=469008 GN=rpsL PE=1 SV=1	2	A	A0A140N9H5	ECBD_1099_1099 PE=4 SV=1	83	K	2	FALSE
A0A140N9H5	ECBD_1099_1099 PE=4 SV=1	83	K	A0A140NBQ1	rhlE_ECOBD ATP-dependent RNA helicase RhlE OS=Escherichia coli (strain B / BL21-DE3) OX=469008 GN=rhlE PE=3 SV=1	449	K	2	FALSE
Q9FMB4	AUG5_ARATH AUGMIN subunit 5 OS=Arabidopsis thaliana OX=3702 GN=AUG5 PE=1 SV=1	426	K	Q9FMB4	AUG5_ARATH AUGMIN subunit 5 OS=Arabidopsis thaliana OX=3702 GN=AUG5 PE=1 SV=1	434	S	3	TRUE
A0A140N6Z9	rpsE_ECOBD Small ribosomal subunit protein uS5 OS=Escherichia coli (strain B / BL21-DE3) OX=469008 GN=rpsE PE=1 SV=1	52	K	A0A140N6Z9	rpsE_ECOBD Small ribosomal subunit protein uS5 OS=Escherichia coli (strain B / BL21-DE3) OX=469008 GN=rpsE PE=1 SV=1	62	K	3	TRUE
A0A140NBA5	ECBD_2684_2684 PE=3 SV=1	536	K	A0A140NBA5	ECBD_2684_2684 PE=3 SV=1	555	K	1	TRUE
A0A140NDV1	rplI_ECOBD Large ribosomal subunit protein bL9 OS=Escherichia coli (strain B / BL21-DE3) OX=469008 GN=rplI PE=1 SV=1	1	M	A0A140NDV1	rplI_ECOBD Large ribosomal subunit protein bL9 OS=Escherichia coli (strain B / BL21-DE3) OX=469008 GN=rplI PE=1 SV=1	35	K	1	TRUE
A0A140NDV1	rplI_ECOBD Large ribosomal subunit protein bL9 OS=Escherichia coli (strain B / BL21-DE3) OX=469008 GN=rplI PE=1 SV=1	35	K	A0A140NDV1	rplI_ECOBD Large ribosomal subunit protein bL9 OS=Escherichia coli (strain B / BL21-DE3) OX=469008 GN=rplI PE=1 SV=1	42	K	3	TRUE
A0A140NBQ1	rhlE_ECOBD ATP-dependent RNA helicase RhlE OS=Escherichia coli (strain B / BL21-DE3) OX=469008 GN=rhlE PE=3 SV=1	423	K	A0A140NBQ1	rhlE_ECOBD ATP-dependent RNA helicase RhlE OS=Escherichia coli (strain B / BL21-DE3) OX=469008 GN=rhlE PE=3 SV=1	436	K	4	TRUE
A0A140N2Z9	rpsI_ECOBD Small ribosomal subunit protein uS9 OS=Escherichia coli (strain B / BL21-DE3) OX=469008 GN=rpsI PE=1 SV=1	2	A	A0A140N2Z9	rpsI_ECOBD Small ribosomal subunit protein uS9 OS=Escherichia coli (strain B / BL21-DE3) OX=469008 GN=rpsI PE=1 SV=1	27	K	3	TRUE
A0A140N2Z9	rpsI_ECOBD Small ribosomal subunit protein uS9 OS=Escherichia coli (strain B / BL21-DE3) OX=469008 GN=rpsI PE=1 SV=1	13	K	A0A140N2Z9	rpsI_ECOBD Small ribosomal subunit protein uS9 OS=Escherichia coli (strain B / BL21-DE3) OX=469008 GN=rpsI PE=1 SV=1	22	K	3	TRUE
A0A140N2Z9	rpsI_ECOBD Small ribosomal subunit protein uS9 OS=Escherichia coli (strain B / BL21-DE3) OX=469008 GN=rpsI PE=1 SV=1	13	K	A0A140N2Z9	rpsI_ECOBD Small ribosomal subunit protein uS9 OS=Escherichia coli (strain B / BL21-DE3) OX=469008 GN=rpsI PE=1 SV=1	27	K	2	TRUE
A0A140N5L7	rplX_ECOBD Large ribosomal subunit protein uL24 OS=Escherichia coli (strain B / BL21-DE3) OX=469008 GN=rplX PE=1 SV=1	91	K	A0A140N5L7	rplX_ECOBD Large ribosomal subunit protein uL24 OS=Escherichia coli (strain B / BL21-DE3) OX=469008 GN=rplX PE=1 SV=1	104	K	4	TRUE
A0A140NBQ1	rhlE_ECOBD ATP-dependent RNA helicase RhlE OS=Escherichia coli (strain B / BL21-DE3) OX=469008 GN=rhlE PE=3 SV=1	279	K	A0A140NFV3	dnaK_ECOBD Chaperone protein DnaK OS=Escherichia coli (strain B / BL21-DE3) OX=469008 GN=dnaK PE=2 SV=1	155	K	1	FALSE
A0A140ND17	secA_ECOBD Protein translocase subunit SecA OS=Escherichia coli (strain B / BL21-DE3) OX=469008 GN=secA PE=2 SV=1	122	T	A0A140ND17	secA_ECOBD Protein translocase subunit SecA OS=Escherichia coli (strain B / BL21-DE3) OX=469008 GN=secA PE=2 SV=1	130	T	1	TRUE
A0A140N982	ECBD_2580_2580 PE=3 SV=1	604	K	A0A140N982	ECBD_2580_2580 PE=3 SV=1	1129	Y	1	TRUE
A0A140NFV3	dnaK_ECOBD Chaperone protein DnaK OS=Escherichia coli (strain B / BL21-DE3) OX=469008 GN=dnaK PE=2 SV=1	351	K	A0A140NFV3	dnaK_ECOBD Chaperone protein DnaK OS=Escherichia coli (strain B / BL21-DE3) OX=469008 GN=dnaK PE=2 SV=1	363	K	2	TRUE
A0A140NDV1	rplI_ECOBD Large ribosomal subunit protein bL9 OS=Escherichia coli (strain B / BL21-DE3) OX=469008 GN=rplI PE=1 SV=1	8	K	A0A140NDV1	rplI_ECOBD Large ribosomal subunit protein bL9 OS=Escherichia coli (strain B / BL21-DE3) OX=469008 GN=rplI PE=1 SV=1	35	K	5	TRUE
Q0WQE7	AUG3_ARATH AUGMIN subunit 3 OS=Arabidopsis thaliana OX=3702 GN=AUG3 PE=1 SV=1	138	S	Q0WQE7	AUG3_ARATH AUGMIN subunit 3 OS=Arabidopsis thaliana OX=3702 GN=AUG3 PE=1 SV=1	151	T	3	TRUE
A0A140NAA1	rne_ECOBD Ribonuclease E OS=Escherichia coli (strain B / BL21-DE3) OX=469008 GN=rne PE=3 SV=1	665	K	A0A140NAA1	rne_ECOBD Ribonuclease E OS=Escherichia coli (strain B / BL21-DE3) OX=469008 GN=rne PE=3 SV=1	695	K	1	TRUE
A0A140NAA1	rne_ECOBD Ribonuclease E OS=Escherichia coli (strain B / BL21-DE3) OX=469008 GN=rne PE=3 SV=1	687	K	A0A140NAA1	rne_ECOBD Ribonuclease E OS=Escherichia coli (strain B / BL21-DE3) OX=469008 GN=rne PE=3 SV=1	695	K	3	TRUE
A0A140N5A3	rplE_ECOBD Large ribosomal subunit protein uL5 OS=Escherichia coli (strain B / BL21-DE3) OX=469008 GN=rplE PE=1 SV=1	47	K	A0A140N5A3	rplE_ECOBD Large ribosomal subunit protein uL5 OS=Escherichia coli (strain B / BL21-DE3) OX=469008 GN=rplE PE=1 SV=1	78	K	1	TRUE
A0A140N7J1	rplB_ECOBD Large ribosomal subunit protein uL2 OS=Escherichia coli (strain B / BL21-DE3) OX=469008 GN=rplB PE=1 SV=1	59	K	A0A140N7J1	rplB_ECOBD Large ribosomal subunit protein uL2 OS=Escherichia coli (strain B / BL21-DE3) OX=469008 GN=rplB PE=1 SV=1	68	K	1	TRUE
Q94BP7	AUG6_ARATH AUGMIN subunit 6 OS=Arabidopsis thaliana OX=3702 GN=AUG6 PE=1 SV=1	549	K	Q94BP7	AUG6_ARATH AUGMIN subunit 6 OS=Arabidopsis thaliana OX=3702 GN=AUG6 PE=1 SV=1	558	S	1	TRUE
A0A140N7J1	rplB_ECOBD Large ribosomal subunit protein uL2 OS=Escherichia coli (strain B / BL21-DE3) OX=469008 GN=rplB PE=1 SV=1	111	K	A0A140N7J1	rplB_ECOBD Large ribosomal subunit protein uL2 OS=Escherichia coli (strain B / BL21-DE3) OX=469008 GN=rplB PE=1 SV=1	207	K	4	TRUE
A0A140NFV3	dnaK_ECOBD Chaperone protein DnaK OS=Escherichia coli (strain B / BL21-DE3) OX=469008 GN=dnaK PE=2 SV=1	70	K	A0A140NFV3	dnaK_ECOBD Chaperone protein DnaK OS=Escherichia coli (strain B / BL21-DE3) OX=469008 GN=dnaK PE=2 SV=1	183	K	1	TRUE
A0A140NFV3	dnaK_ECOBD Chaperone protein DnaK OS=Escherichia coli (strain B / BL21-DE3) OX=469008 GN=dnaK PE=2 SV=1	183	K	A0A140NFV3	dnaK_ECOBD Chaperone protein DnaK OS=Escherichia coli (strain B / BL21-DE3) OX=469008 GN=dnaK PE=2 SV=1	421	K	1	TRUE
A0A140NAC4	ECBD_2991_2991 PE=3 SV=1	120	K	A0A140NAC4	ECBD_2991_2991 PE=3 SV=1	132	K	1	TRUE
A0A140N4H3	rpsL_ECOBD Small ribosomal subunit protein uS12 OS=Escherichia coli (strain B / BL21-DE3) OX=469008 GN=rpsL PE=1 SV=1	2	A	A0A140N4H3	rpsL_ECOBD Small ribosomal subunit protein uS12 OS=Escherichia coli (strain B / BL21-DE3) OX=469008 GN=rpsL PE=1 SV=1	43	K	5	TRUE
A0A140N7J1	rplB_ECOBD Large ribosomal subunit protein uL2 OS=Escherichia coli (strain B / BL21-DE3) OX=469008 GN=rplB PE=1 SV=1	51	T	Q9FMB4	AUG5_ARATH AUGMIN subunit 5 OS=Arabidopsis thaliana OX=3702 GN=AUG5 PE=1 SV=1	747	K	2	FALSE
Q8GYM3	AUG4_ARATH AUGMIN subunit 4 OS=Arabidopsis thaliana OX=3702 GN=AUG4 PE=1 SV=1	398	Y	Q8GYM3	AUG4_ARATH AUGMIN subunit 4 OS=Arabidopsis thaliana OX=3702 GN=AUG4 PE=1 SV=1	404	K	1	TRUE
A0A140NFM7	rplA_ECOBD Large ribosomal subunit protein uL1 OS=Escherichia coli (strain B / BL21-DE3) OX=469008 GN=rplA PE=3 SV=1	88	K	A0A140NFM7	rplA_ECOBD Large ribosomal subunit protein uL1 OS=Escherichia coli (strain B / BL21-DE3) OX=469008 GN=rplA PE=3 SV=1	157	K	5	TRUE
Q0WQE7	AUG3_ARATH AUGMIN subunit 3 OS=Arabidopsis thaliana OX=3702 GN=AUG3 PE=1 SV=1	113	K	Q9FMB4	AUG5_ARATH AUGMIN subunit 5 OS=Arabidopsis thaliana OX=3702 GN=AUG5 PE=1 SV=1	132	K	7	FALSE
A0A140N6W8	rpsG_ECOBD Small ribosomal subunit protein uS7 OS=Escherichia coli (strain B / BL21-DE3) OX=469008 GN=rpsG PE=1 SV=1	56	K	A0A140N6W8	rpsG_ECOBD Small ribosomal subunit protein uS7 OS=Escherichia coli (strain B / BL21-DE3) OX=469008 GN=rpsG PE=1 SV=1	131	K	3	TRUE
A0A140NDX4	ECBD_2934_2934 PE=3 SV=1	2	S	A0A140NDX4	ECBD_2934_2934 PE=3 SV=1	85	K	3	TRUE
A0A140NDX4	ECBD_2934_2934 PE=3 SV=1	2	S	A0A140NDX4	ECBD_2934_2934 PE=3 SV=1	90	K	2	TRUE
A0A140NDX4	ECBD_2934_2934 PE=3 SV=1	2	S	A0A140NDX4	ECBD_2934_2934 PE=3 SV=1	94	K	1	TRUE
A0A140NDX4	ECBD_2934_2934 PE=3 SV=1	2	S	A0A140NDX4	ECBD_2934_2934 PE=3 SV=1	133	K	3	TRUE
A0A140N5L7	rplX_ECOBD Large ribosomal subunit protein uL24 OS=Escherichia coli (strain B / BL21-DE3) OX=469008 GN=rplX PE=1 SV=1	33	K	A0A140N5L7	rplX_ECOBD Large ribosomal subunit protein uL24 OS=Escherichia coli (strain B / BL21-DE3) OX=469008 GN=rplX PE=1 SV=1	47	K	1	TRUE
A0A140N6W8	rpsG_ECOBD Small ribosomal subunit protein uS7 OS=Escherichia coli (strain B / BL21-DE3) OX=469008 GN=rpsG PE=1 SV=1	136	K	A0A140NE66	ECBD_2935_2935 PE=3 SV=1	205	S	1	FALSE
A0A140SS63	rplL_ECOBD Large ribosomal subunit protein bL12 OS=Escherichia coli (strain B / BL21-DE3) OX=469008 GN=rplL PE=3 SV=1	90	S	A0A140SS63	rplL_ECOBD Large ribosomal subunit protein bL12 OS=Escherichia coli (strain B / BL21-DE3) OX=469008 GN=rplL PE=3 SV=1	101	K	1	TRUE
A0A140NH27	rpoC_ECOBD DNA-directed RNA polymerase subunit beta' OS=Escherichia coli (strain B / BL21-DE3) OX=469008 GN=rpoC PE=3 SV=1	356	T	A0A140NH27	rpoC_ECOBD DNA-directed RNA polymerase subunit beta' OS=Escherichia coli (strain B / BL21-DE3) OX=469008 GN=rpoC PE=3 SV=1	1302	Y	1	TRUE
A0A140NH65	groEL_ECOBD Chaperonin GroEL OS=Escherichia coli (strain B / BL21-DE3) OX=469008 GN=groEL PE=1 SV=1	468	T	A0A140NH65	groEL_ECOBD Chaperonin GroEL OS=Escherichia coli (strain B / BL21-DE3) OX=469008 GN=groEL PE=1 SV=1	476	Y	2	TRUE
Q9FMB4	AUG5_ARATH AUGMIN subunit 5 OS=Arabidopsis thaliana OX=3702 GN=AUG5 PE=1 SV=1	500	K	Q9FMB4	AUG5_ARATH AUGMIN subunit 5 OS=Arabidopsis thaliana OX=3702 GN=AUG5 PE=1 SV=1	504	K	1	TRUE
A0A140NA80	ECBD_2937_2937 PE=3 SV=1	115	Y	A0A140NA80	ECBD_2937_2937 PE=3 SV=1	124	K	1	TRUE
A0A140NAC4	ECBD_2991_2991 PE=3 SV=1	103	K	A0A140NAC4	ECBD_2991_2991 PE=3 SV=1	120	K	2	TRUE
A0A140NAC4	ECBD_2991_2991 PE=3 SV=1	103	K	A0A140NAC4	ECBD_2991_2991 PE=3 SV=1	132	K	2	TRUE
Q94BP7	AUG6_ARATH AUGMIN subunit 6 OS=Arabidopsis thaliana OX=3702 GN=AUG6 PE=1 SV=1	623	S	Q94BP7	AUG6_ARATH AUGMIN subunit 6 OS=Arabidopsis thaliana OX=3702 GN=AUG6 PE=1 SV=1	630	K	1	TRUE
Q9FMB4	AUG5_ARATH AUGMIN subunit 5 OS=Arabidopsis thaliana OX=3702 GN=AUG5 PE=1 SV=1	479	S	Q9FMB4	AUG5_ARATH AUGMIN subunit 5 OS=Arabidopsis thaliana OX=3702 GN=AUG5 PE=1 SV=1	486	K	2	TRUE
A0A140NDX4	ECBD_2934_2934 PE=3 SV=1	94	K	A0A140NE66	ECBD_2935_2935 PE=3 SV=1	1	M	1	FALSE
A0A140NDX4	ECBD_2934_2934 PE=3 SV=1	85	K	A0A140NE66	ECBD_2935_2935 PE=3 SV=1	1	M	2	FALSE
A0A140ND72	atpA_ECOBD ATP synthase subunit alpha OS=Escherichia coli (strain B / BL21-DE3) OX=469008 GN=atpA PE=3 SV=1	1	M	A0A140ND72	atpA_ECOBD ATP synthase subunit alpha OS=Escherichia coli (strain B / BL21-DE3) OX=469008 GN=atpA PE=3 SV=1	118	K	1	TRUE
F4IK01	AUG1_ARATH AUGMIN subunit 1 OS=Arabidopsis thaliana OX=3702 GN=AUG1 PE=1 SV=1	242	K	F4IK01	AUG1_ARATH AUGMIN subunit 1 OS=Arabidopsis thaliana OX=3702 GN=AUG1 PE=1 SV=1	249	K	5	TRUE
A0A140N5A3	rplE_ECOBD Large ribosomal subunit protein uL5 OS=Escherichia coli (strain B / BL21-DE3) OX=469008 GN=rplE PE=1 SV=1	47	K	A0A140N5A3	rplE_ECOBD Large ribosomal subunit protein uL5 OS=Escherichia coli (strain B / BL21-DE3) OX=469008 GN=rplE PE=1 SV=1	64	K	14	TRUE
A0A140NFV3	dnaK_ECOBD Chaperone protein DnaK OS=Escherichia coli (strain B / BL21-DE3) OX=469008 GN=dnaK PE=2 SV=1	106	K	A0A140NFV3	dnaK_ECOBD Chaperone protein DnaK OS=Escherichia coli (strain B / BL21-DE3) OX=469008 GN=dnaK PE=2 SV=1	121	K	1	TRUE
A0A140N548	rpsD_ECOBD Small ribosomal subunit protein uS4 OS=Escherichia coli (strain B / BL21-DE3) OX=469008 GN=rpsD PE=1 SV=1	156	K	A0A140N548	rpsD_ECOBD Small ribosomal subunit protein uS4 OS=Escherichia coli (strain B / BL21-DE3) OX=469008 GN=rpsD PE=1 SV=1	177	K	2	TRUE
A0A140N537	rpsH_ECOBD Small ribosomal subunit protein uS8 OS=Escherichia coli (strain B / BL21-DE3) OX=469008 GN=rpsH PE=1 SV=1	2	S	A0A140N548	rpsD_ECOBD Small ribosomal subunit protein uS4 OS=Escherichia coli (strain B / BL21-DE3) OX=469008 GN=rpsD PE=1 SV=1	22	K	1	FALSE
A0A140N4H3	rpsL_ECOBD Small ribosomal subunit protein uS12 OS=Escherichia coli (strain B / BL21-DE3) OX=469008 GN=rpsL PE=1 SV=1	2	A	A0A140N537	rpsH_ECOBD Small ribosomal subunit protein uS8 OS=Escherichia coli (strain B / BL21-DE3) OX=469008 GN=rpsH PE=1 SV=1	2	S	1	FALSE
A0A140N537	rpsH_ECOBD Small ribosomal subunit protein uS8 OS=Escherichia coli (strain B / BL21-DE3) OX=469008 GN=rpsH PE=1 SV=1	2	S	A0A140N537	rpsH_ECOBD Small ribosomal subunit protein uS8 OS=Escherichia coli (strain B / BL21-DE3) OX=469008 GN=rpsH PE=1 SV=1	33	K	1	TRUE
Q94BP7	AUG6_ARATH AUGMIN subunit 6 OS=Arabidopsis thaliana OX=3702 GN=AUG6 PE=1 SV=1	233	K	Q94BP7	AUG6_ARATH AUGMIN subunit 6 OS=Arabidopsis thaliana OX=3702 GN=AUG6 PE=1 SV=1	267	K	1	TRUE
A0A140N5A3	rplE_ECOBD Large ribosomal subunit protein uL5 OS=Escherichia coli (strain B / BL21-DE3) OX=469008 GN=rplE PE=1 SV=1	15	K	A0A140N5A3	rplE_ECOBD Large ribosomal subunit protein uL5 OS=Escherichia coli (strain B / BL21-DE3) OX=469008 GN=rplE PE=1 SV=1	179	K	7	TRUE
A0A140N2U0	rpoA_ECOBD DNA-directed RNA polymerase subunit alpha OS=Escherichia coli (strain B / BL21-DE3) OX=469008 GN=rpoA PE=3 SV=1	116	T	A0A140N2U0	rpoA_ECOBD DNA-directed RNA polymerase subunit alpha OS=Escherichia coli (strain B / BL21-DE3) OX=469008 GN=rpoA PE=3 SV=1	134	T	2	TRUE
A0A140N5I2	ECBD_1227_1227 PE=3 SV=1	432	K	A0A140N5I2	ECBD_1227_1227 PE=3 SV=1	443	K	2	TRUE
A0A140N3G7	rplC_ECOBD Large ribosomal subunit protein uL3 OS=Escherichia coli (strain B / BL21-DE3) OX=469008 GN=rplC PE=1 SV=1	1	M	A0A140N3G7	rplC_ECOBD Large ribosomal subunit protein uL3 OS=Escherichia coli (strain B / BL21-DE3) OX=469008 GN=rplC PE=1 SV=1	55	K	2	TRUE
A0A140N3G7	rplC_ECOBD Large ribosomal subunit protein uL3 OS=Escherichia coli (strain B / BL21-DE3) OX=469008 GN=rplC PE=1 SV=1	8	K	A0A140N3G7	rplC_ECOBD Large ribosomal subunit protein uL3 OS=Escherichia coli (strain B / BL21-DE3) OX=469008 GN=rplC PE=1 SV=1	55	K	1	TRUE
A0A140N3G7	rplC_ECOBD Large ribosomal subunit protein uL3 OS=Escherichia coli (strain B / BL21-DE3) OX=469008 GN=rplC PE=1 SV=1	55	K	A0A140N3G7	rplC_ECOBD Large ribosomal subunit protein uL3 OS=Escherichia coli (strain B / BL21-DE3) OX=469008 GN=rplC PE=1 SV=1	62	K	1	TRUE
A0A140N5A3	rplE_ECOBD Large ribosomal subunit protein uL5 OS=Escherichia coli (strain B / BL21-DE3) OX=469008 GN=rplE PE=1 SV=1	69	K	A0A140N5A3	rplE_ECOBD Large ribosomal subunit protein uL5 OS=Escherichia coli (strain B / BL21-DE3) OX=469008 GN=rplE PE=1 SV=1	78	K	1	TRUE
A0A140N548	rpsD_ECOBD Small ribosomal subunit protein uS4 OS=Escherichia coli (strain B / BL21-DE3) OX=469008 GN=rpsD PE=1 SV=1	8	K	A0A140N548	rpsD_ECOBD Small ribosomal subunit protein uS4 OS=Escherichia coli (strain B / BL21-DE3) OX=469008 GN=rpsD PE=1 SV=1	22	K	3	TRUE
A0A140N548	rpsD_ECOBD Small ribosomal subunit protein uS4 OS=Escherichia coli (strain B / BL21-DE3) OX=469008 GN=rpsD PE=1 SV=1	22	K	A0A140N548	rpsD_ECOBD Small ribosomal subunit protein uS4 OS=Escherichia coli (strain B / BL21-DE3) OX=469008 GN=rpsD PE=1 SV=1	77	K	2	TRUE
A0A140N5K8	rplD_ECOBD Large ribosomal subunit protein uL4 OS=Escherichia coli (strain B / BL21-DE3) OX=469008 GN=rplD PE=1 SV=1	93	S	F4IK01	AUG1_ARATH AUGMIN subunit 1 OS=Arabidopsis thaliana OX=3702 GN=AUG1 PE=1 SV=1	65	S	1	FALSE
A0A140N5A3	rplE_ECOBD Large ribosomal subunit protein uL5 OS=Escherichia coli (strain B / BL21-DE3) OX=469008 GN=rplE PE=1 SV=1	120	K	A0A140N5K8	rplD_ECOBD Large ribosomal subunit protein uL4 OS=Escherichia coli (strain B / BL21-DE3) OX=469008 GN=rplD PE=1 SV=1	93	S	1	FALSE
Q0WTP1	AUG7_ARATH AUGMIN subunit 7 OS=Arabidopsis thaliana OX=3702 GN=AUG7 PE=1 SV=1	11	K	Q94BP7	AUG6_ARATH AUGMIN subunit 6 OS=Arabidopsis thaliana OX=3702 GN=AUG6 PE=1 SV=1	185	K	1	FALSE
A0A140NFM7	rplA_ECOBD Large ribosomal subunit protein uL1 OS=Escherichia coli (strain B / BL21-DE3) OX=469008 GN=rplA PE=3 SV=1	54	K	A0A140NFM7	rplA_ECOBD Large ribosomal subunit protein uL1 OS=Escherichia coli (strain B / BL21-DE3) OX=469008 GN=rplA PE=3 SV=1	69	T	1	TRUE
A0A140N537	rpsH_ECOBD Small ribosomal subunit protein uS8 OS=Escherichia coli (strain B / BL21-DE3) OX=469008 GN=rpsH PE=1 SV=1	2	S	A0A140N548	rpsD_ECOBD Small ribosomal subunit protein uS4 OS=Escherichia coli (strain B / BL21-DE3) OX=469008 GN=rpsD PE=1 SV=1	83	K	2	FALSE
A0A140N548	rpsD_ECOBD Small ribosomal subunit protein uS4 OS=Escherichia coli (strain B / BL21-DE3) OX=469008 GN=rpsD PE=1 SV=1	22	K	A0A140N548	rpsD_ECOBD Small ribosomal subunit protein uS4 OS=Escherichia coli (strain B / BL21-DE3) OX=469008 GN=rpsD PE=1 SV=1	83	K	3	TRUE
A0A140N548	rpsD_ECOBD Small ribosomal subunit protein uS4 OS=Escherichia coli (strain B / BL21-DE3) OX=469008 GN=rpsD PE=1 SV=1	83	K	A0A140N7J1	rplB_ECOBD Large ribosomal subunit protein uL2 OS=Escherichia coli (strain B / BL21-DE3) OX=469008 GN=rplB PE=1 SV=1	207	K	1	FALSE
A0A140N4H3	rpsL_ECOBD Small ribosomal subunit protein uS12 OS=Escherichia coli (strain B / BL21-DE3) OX=469008 GN=rpsL PE=1 SV=1	2	A	A0A140N548	rpsD_ECOBD Small ribosomal subunit protein uS4 OS=Escherichia coli (strain B / BL21-DE3) OX=469008 GN=rpsD PE=1 SV=1	83	K	2	FALSE
A0A140N548	rpsD_ECOBD Small ribosomal subunit protein uS4 OS=Escherichia coli (strain B / BL21-DE3) OX=469008 GN=rpsD PE=1 SV=1	83	K	A0A140NBQ1	rhlE_ECOBD ATP-dependent RNA helicase RhlE OS=Escherichia coli (strain B / BL21-DE3) OX=469008 GN=rhlE PE=3 SV=1	449	K	1	FALSE
A0A140N548	rpsD_ECOBD Small ribosomal subunit protein uS4 OS=Escherichia coli (strain B / BL21-DE3) OX=469008 GN=rpsD PE=1 SV=1	83	K	A0A140N6Z9	rpsE_ECOBD Small ribosomal subunit protein uS5 OS=Escherichia coli (strain B / BL21-DE3) OX=469008 GN=rpsE PE=1 SV=1	167	K	2	FALSE
A0A140N548	rpsD_ECOBD Small ribosomal subunit protein uS4 OS=Escherichia coli (strain B / BL21-DE3) OX=469008 GN=rpsD PE=1 SV=1	77	K	A0A140N548	rpsD_ECOBD Small ribosomal subunit protein uS4 OS=Escherichia coli (strain B / BL21-DE3) OX=469008 GN=rpsD PE=1 SV=1	83	K	2	TRUE
A0A140NAC4	ECBD_2991_2991 PE=3 SV=1	294	K	A0A140NAC4	ECBD_2991_2991 PE=3 SV=1	344	K	3	TRUE
A0A140SS63	rplL_ECOBD Large ribosomal subunit protein bL12 OS=Escherichia coli (strain B / BL21-DE3) OX=469008 GN=rplL PE=3 SV=1	71	K	A0A140SS63	rplL_ECOBD Large ribosomal subunit protein bL12 OS=Escherichia coli (strain B / BL21-DE3) OX=469008 GN=rplL PE=3 SV=1	101	K	1	TRUE
A0A140SS80	rpoB_ECOBD DNA-directed RNA polymerase subunit beta OS=Escherichia coli (strain B / BL21-DE3) OX=469008 GN=rpoB PE=3 SV=1	914	K	A0A140SS80	rpoB_ECOBD DNA-directed RNA polymerase subunit beta OS=Escherichia coli (strain B / BL21-DE3) OX=469008 GN=rpoB PE=3 SV=1	1262	K	1	TRUE
A0A140SS80	rpoB_ECOBD DNA-directed RNA polymerase subunit beta OS=Escherichia coli (strain B / BL21-DE3) OX=469008 GN=rpoB PE=3 SV=1	1242	K	A0A140SS80	rpoB_ECOBD DNA-directed RNA polymerase subunit beta OS=Escherichia coli (strain B / BL21-DE3) OX=469008 GN=rpoB PE=3 SV=1	1262	K	1	TRUE
A0A140NH65	groEL_ECOBD Chaperonin GroEL OS=Escherichia coli (strain B / BL21-DE3) OX=469008 GN=groEL PE=1 SV=1	51	K	A0A140NH65	groEL_ECOBD Chaperonin GroEL OS=Escherichia coli (strain B / BL21-DE3) OX=469008 GN=groEL PE=1 SV=1	80	K	2	TRUE
A0A140NH65	groEL_ECOBD Chaperonin GroEL OS=Escherichia coli (strain B / BL21-DE3) OX=469008 GN=groEL PE=1 SV=1	80	K	A0A140NH65	groEL_ECOBD Chaperonin GroEL OS=Escherichia coli (strain B / BL21-DE3) OX=469008 GN=groEL PE=1 SV=1	390	K	2	TRUE
A0A140NH65	groEL_ECOBD Chaperonin GroEL OS=Escherichia coli (strain B / BL21-DE3) OX=469008 GN=groEL PE=1 SV=1	42	K	A0A140NH65	groEL_ECOBD Chaperonin GroEL OS=Escherichia coli (strain B / BL21-DE3) OX=469008 GN=groEL PE=1 SV=1	80	K	6	TRUE
A0A140NH65	groEL_ECOBD Chaperonin GroEL OS=Escherichia coli (strain B / BL21-DE3) OX=469008 GN=groEL PE=1 SV=1	80	K	A0A140NH65	groEL_ECOBD Chaperonin GroEL OS=Escherichia coli (strain B / BL21-DE3) OX=469008 GN=groEL PE=1 SV=1	327	K	3	TRUE
A0A140NH65	groEL_ECOBD Chaperonin GroEL OS=Escherichia coli (strain B / BL21-DE3) OX=469008 GN=groEL PE=1 SV=1	80	K	A0A140NH65	groEL_ECOBD Chaperonin GroEL OS=Escherichia coli (strain B / BL21-DE3) OX=469008 GN=groEL PE=1 SV=1	117	K	5	TRUE
A0A140NH65	groEL_ECOBD Chaperonin GroEL OS=Escherichia coli (strain B / BL21-DE3) OX=469008 GN=groEL PE=1 SV=1	80	K	A0A140NH65	groEL_ECOBD Chaperonin GroEL OS=Escherichia coli (strain B / BL21-DE3) OX=469008 GN=groEL PE=1 SV=1	371	K	1	TRUE
A0A140N537	rpsH_ECOBD Small ribosomal subunit protein uS8 OS=Escherichia coli (strain B / BL21-DE3) OX=469008 GN=rpsH PE=1 SV=1	2	S	A0A140N537	rpsH_ECOBD Small ribosomal subunit protein uS8 OS=Escherichia coli (strain B / BL21-DE3) OX=469008 GN=rpsH PE=1 SV=1	22	K	9	TRUE
A0A140N537	rpsH_ECOBD Small ribosomal subunit protein uS8 OS=Escherichia coli (strain B / BL21-DE3) OX=469008 GN=rpsH PE=1 SV=1	22	K	A0A140NBQ1	rhlE_ECOBD ATP-dependent RNA helicase RhlE OS=Escherichia coli (strain B / BL21-DE3) OX=469008 GN=rhlE PE=3 SV=1	436	K	3	FALSE
A0A140N537	rpsH_ECOBD Small ribosomal subunit protein uS8 OS=Escherichia coli (strain B / BL21-DE3) OX=469008 GN=rpsH PE=1 SV=1	22	K	A0A140N537	rpsH_ECOBD Small ribosomal subunit protein uS8 OS=Escherichia coli (strain B / BL21-DE3) OX=469008 GN=rpsH PE=1 SV=1	33	K	4	TRUE
Q94BP7	AUG6_ARATH AUGMIN subunit 6 OS=Arabidopsis thaliana OX=3702 GN=AUG6 PE=1 SV=1	396	K	Q94BP7	AUG6_ARATH AUGMIN subunit 6 OS=Arabidopsis thaliana OX=3702 GN=AUG6 PE=1 SV=1	596	S	1	TRUE
A0A140NBQ1	rhlE_ECOBD ATP-dependent RNA helicase RhlE OS=Escherichia coli (strain B / BL21-DE3) OX=469008 GN=rhlE PE=3 SV=1	2	S	A0A140NBQ1	rhlE_ECOBD ATP-dependent RNA helicase RhlE OS=Escherichia coli (strain B / BL21-DE3) OX=469008 GN=rhlE PE=3 SV=1	255	K	1	TRUE
A0A140N7J1	rplB_ECOBD Large ribosomal subunit protein uL2 OS=Escherichia coli (strain B / BL21-DE3) OX=469008 GN=rplB PE=1 SV=1	207	K	A0A140NBQ1	rhlE_ECOBD ATP-dependent RNA helicase RhlE OS=Escherichia coli (strain B / BL21-DE3) OX=469008 GN=rhlE PE=3 SV=1	2	S	1	FALSE
A0A140NBQ1	rhlE_ECOBD ATP-dependent RNA helicase RhlE OS=Escherichia coli (strain B / BL21-DE3) OX=469008 GN=rhlE PE=3 SV=1	2	S	A0A140NBQ1	rhlE_ECOBD ATP-dependent RNA helicase RhlE OS=Escherichia coli (strain B / BL21-DE3) OX=469008 GN=rhlE PE=3 SV=1	292	K	1	TRUE
A0A140N4H3	rpsL_ECOBD Small ribosomal subunit protein uS12 OS=Escherichia coli (strain B / BL21-DE3) OX=469008 GN=rpsL PE=1 SV=1	44	K	A0A140N537	rpsH_ECOBD Small ribosomal subunit protein uS8 OS=Escherichia coli (strain B / BL21-DE3) OX=469008 GN=rpsH PE=1 SV=1	55	T	1	FALSE
A0A140N537	rpsH_ECOBD Small ribosomal subunit protein uS8 OS=Escherichia coli (strain B / BL21-DE3) OX=469008 GN=rpsH PE=1 SV=1	2	S	A0A140N537	rpsH_ECOBD Small ribosomal subunit protein uS8 OS=Escherichia coli (strain B / BL21-DE3) OX=469008 GN=rpsH PE=1 SV=1	56	K	4	TRUE
A0A140N537	rpsH_ECOBD Small ribosomal subunit protein uS8 OS=Escherichia coli (strain B / BL21-DE3) OX=469008 GN=rpsH PE=1 SV=1	31	K	A0A140N537	rpsH_ECOBD Small ribosomal subunit protein uS8 OS=Escherichia coli (strain B / BL21-DE3) OX=469008 GN=rpsH PE=1 SV=1	56	K	1	TRUE
A0A140N2U0	rpoA_ECOBD DNA-directed RNA polymerase subunit alpha OS=Escherichia coli (strain B / BL21-DE3) OX=469008 GN=rpoA PE=3 SV=1	157	T	A0A140NDX4	ECBD_2934_2934 PE=3 SV=1	87	T	1	FALSE
Q94BP7	AUG6_ARATH AUGMIN subunit 6 OS=Arabidopsis thaliana OX=3702 GN=AUG6 PE=1 SV=1	76	K	Q94BP7	AUG6_ARATH AUGMIN subunit 6 OS=Arabidopsis thaliana OX=3702 GN=AUG6 PE=1 SV=1	91	K	4	TRUE
A0A140NH65	groEL_ECOBD Chaperonin GroEL OS=Escherichia coli (strain B / BL21-DE3) OX=469008 GN=groEL PE=1 SV=1	28	K	A0A140NH65	groEL_ECOBD Chaperonin GroEL OS=Escherichia coli (strain B / BL21-DE3) OX=469008 GN=groEL PE=1 SV=1	51	K	1	TRUE
A0A140NH65	groEL_ECOBD Chaperonin GroEL OS=Escherichia coli (strain B / BL21-DE3) OX=469008 GN=groEL PE=1 SV=1	28	K	A0A140NH65	groEL_ECOBD Chaperonin GroEL OS=Escherichia coli (strain B / BL21-DE3) OX=469008 GN=groEL PE=1 SV=1	122	K	1	TRUE
A0A140NH65	groEL_ECOBD Chaperonin GroEL OS=Escherichia coli (strain B / BL21-DE3) OX=469008 GN=groEL PE=1 SV=1	15	K	A0A140NH65	groEL_ECOBD Chaperonin GroEL OS=Escherichia coli (strain B / BL21-DE3) OX=469008 GN=groEL PE=1 SV=1	28	K	2	TRUE
A0A140NDV1	rplI_ECOBD Large ribosomal subunit protein bL9 OS=Escherichia coli (strain B / BL21-DE3) OX=469008 GN=rplI PE=1 SV=1	35	K	A0A140NDV1	rplI_ECOBD Large ribosomal subunit protein bL9 OS=Escherichia coli (strain B / BL21-DE3) OX=469008 GN=rplI PE=1 SV=1	57	K	2	TRUE
A0A140NDV1	rplI_ECOBD Large ribosomal subunit protein bL9 OS=Escherichia coli (strain B / BL21-DE3) OX=469008 GN=rplI PE=1 SV=1	42	K	A0A140NDV1	rplI_ECOBD Large ribosomal subunit protein bL9 OS=Escherichia coli (strain B / BL21-DE3) OX=469008 GN=rplI PE=1 SV=1	57	K	6	TRUE
A0A140NDV1	rplI_ECOBD Large ribosomal subunit protein bL9 OS=Escherichia coli (strain B / BL21-DE3) OX=469008 GN=rplI PE=1 SV=1	1	M	A0A140NDV1	rplI_ECOBD Large ribosomal subunit protein bL9 OS=Escherichia coli (strain B / BL21-DE3) OX=469008 GN=rplI PE=1 SV=1	57	K	1	TRUE
A0A140N4Y7	deaD_ECOBD ATP-dependent RNA helicase DeaD OS=Escherichia coli (strain B / BL21-DE3) OX=469008 GN=deaD PE=3 SV=1	2	A	A0A140N4Y7	deaD_ECOBD ATP-dependent RNA helicase DeaD OS=Escherichia coli (strain B / BL21-DE3) OX=469008 GN=deaD PE=3 SV=1	28	K	7	TRUE
A0A140N982	ECBD_2580_2580 PE=3 SV=1	1230	K	A0A140N982	ECBD_2580_2580 PE=3 SV=1	1244	K	2	TRUE
A0A140N982	ECBD_2580_2580 PE=3 SV=1	238	K	A0A140N982	ECBD_2580_2580 PE=3 SV=1	1244	K	1	TRUE
A0A140N982	ECBD_2580_2580 PE=3 SV=1	238	K	A0A140N982	ECBD_2580_2580 PE=3 SV=1	1230	K	1	TRUE
A0A140N5A3	rplE_ECOBD Large ribosomal subunit protein uL5 OS=Escherichia coli (strain B / BL21-DE3) OX=469008 GN=rplE PE=1 SV=1	120	K	A0A140N5A3	rplE_ECOBD Large ribosomal subunit protein uL5 OS=Escherichia coli (strain B / BL21-DE3) OX=469008 GN=rplE PE=1 SV=1	179	K	8	TRUE
A0A140N340	rpmA_ECOBD Large ribosomal subunit protein bL27 OS=Escherichia coli (strain B / BL21-DE3) OX=469008 GN=rpmA PE=1 SV=1	19	K	A0A140N340	rpmA_ECOBD Large ribosomal subunit protein bL27 OS=Escherichia coli (strain B / BL21-DE3) OX=469008 GN=rpmA PE=1 SV=1	24	K	1	TRUE
A0A140N7J1	rplB_ECOBD Large ribosomal subunit protein uL2 OS=Escherichia coli (strain B / BL21-DE3) OX=469008 GN=rplB PE=1 SV=1	150	K	A0A140N7J1	rplB_ECOBD Large ribosomal subunit protein uL2 OS=Escherichia coli (strain B / BL21-DE3) OX=469008 GN=rplB PE=1 SV=1	183	K	9	TRUE
A0A140N2U0	rpoA_ECOBD DNA-directed RNA polymerase subunit alpha OS=Escherichia coli (strain B / BL21-DE3) OX=469008 GN=rpoA PE=3 SV=1	1	M	A0A140N2U0	rpoA_ECOBD DNA-directed RNA polymerase subunit alpha OS=Escherichia coli (strain B / BL21-DE3) OX=469008 GN=rpoA PE=3 SV=1	246	K	1	TRUE
A0A140N2U0	rpoA_ECOBD DNA-directed RNA polymerase subunit alpha OS=Escherichia coli (strain B / BL21-DE3) OX=469008 GN=rpoA PE=3 SV=1	1	M	A0A140N2U0	rpoA_ECOBD DNA-directed RNA polymerase subunit alpha OS=Escherichia coli (strain B / BL21-DE3) OX=469008 GN=rpoA PE=3 SV=1	243	K	3	TRUE
A0A140N2U0	rpoA_ECOBD DNA-directed RNA polymerase subunit alpha OS=Escherichia coli (strain B / BL21-DE3) OX=469008 GN=rpoA PE=3 SV=1	1	M	A0A140N2U0	rpoA_ECOBD DNA-directed RNA polymerase subunit alpha OS=Escherichia coli (strain B / BL21-DE3) OX=469008 GN=rpoA PE=3 SV=1	145	K	2	TRUE
A0A140N9H5	ECBD_1099_1099 PE=4 SV=1	25	K	A0A140N9H5	ECBD_1099_1099 PE=4 SV=1	41	K	1	TRUE
F4IK01	AUG1_ARATH AUGMIN subunit 1 OS=Arabidopsis thaliana OX=3702 GN=AUG1 PE=1 SV=1	61	S	F4IK01	AUG1_ARATH AUGMIN subunit 1 OS=Arabidopsis thaliana OX=3702 GN=AUG1 PE=1 SV=1	65	S	3	TRUE
Q8GYM3	AUG4_ARATH AUGMIN subunit 4 OS=Arabidopsis thaliana OX=3702 GN=AUG4 PE=1 SV=1	120	K	Q9FMB4	AUG5_ARATH AUGMIN subunit 5 OS=Arabidopsis thaliana OX=3702 GN=AUG5 PE=1 SV=1	175	K	1	FALSE
A0A140N9H5	ECBD_1099_1099 PE=4 SV=1	34	K	A0A140N9H5	ECBD_1099_1099 PE=4 SV=1	141	K	2	TRUE
A0A140NH65	groEL_ECOBD Chaperonin GroEL OS=Escherichia coli (strain B / BL21-DE3) OX=469008 GN=groEL PE=1 SV=1	122	K	A0A140NH65	groEL_ECOBD Chaperonin GroEL OS=Escherichia coli (strain B / BL21-DE3) OX=469008 GN=groEL PE=1 SV=1	225	K	1	TRUE
Q8GYM3	AUG4_ARATH AUGMIN subunit 4 OS=Arabidopsis thaliana OX=3702 GN=AUG4 PE=1 SV=1	120	K	Q8GYM3	AUG4_ARATH AUGMIN subunit 4 OS=Arabidopsis thaliana OX=3702 GN=AUG4 PE=1 SV=1	127	S	3	TRUE
A0A140NFM7	rplA_ECOBD Large ribosomal subunit protein uL1 OS=Escherichia coli (strain B / BL21-DE3) OX=469008 GN=rplA PE=3 SV=1	14	K	A0A140NFM7	rplA_ECOBD Large ribosomal subunit protein uL1 OS=Escherichia coli (strain B / BL21-DE3) OX=469008 GN=rplA PE=3 SV=1	54	K	1	TRUE
A0A140SS80	rpoB_ECOBD DNA-directed RNA polymerase subunit beta OS=Escherichia coli (strain B / BL21-DE3) OX=469008 GN=rpoB PE=3 SV=1	191	K	A0A140SS80	rpoB_ECOBD DNA-directed RNA polymerase subunit beta OS=Escherichia coli (strain B / BL21-DE3) OX=469008 GN=rpoB PE=3 SV=1	203	K	3	TRUE
A0A140N3G7	rplC_ECOBD Large ribosomal subunit protein uL3 OS=Escherichia coli (strain B / BL21-DE3) OX=469008 GN=rplC PE=1 SV=1	1	M	A0A140N3G7	rplC_ECOBD Large ribosomal subunit protein uL3 OS=Escherichia coli (strain B / BL21-DE3) OX=469008 GN=rplC PE=1 SV=1	204	K	4	TRUE
A0A140N4Y7	deaD_ECOBD ATP-dependent RNA helicase DeaD OS=Escherichia coli (strain B / BL21-DE3) OX=469008 GN=deaD PE=3 SV=1	26	Y	A0A140N4Y7	deaD_ECOBD ATP-dependent RNA helicase DeaD OS=Escherichia coli (strain B / BL21-DE3) OX=469008 GN=deaD PE=3 SV=1	30	S	2	TRUE
A0A140N537	rpsH_ECOBD Small ribosomal subunit protein uS8 OS=Escherichia coli (strain B / BL21-DE3) OX=469008 GN=rpsH PE=1 SV=1	31	K	A0A140N537	rpsH_ECOBD Small ribosomal subunit protein uS8 OS=Escherichia coli (strain B / BL21-DE3) OX=469008 GN=rpsH PE=1 SV=1	69	K	1	TRUE
A0A140NFV3	dnaK_ECOBD Chaperone protein DnaK OS=Escherichia coli (strain B / BL21-DE3) OX=469008 GN=dnaK PE=2 SV=1	452	K	A0A140NFV3	dnaK_ECOBD Chaperone protein DnaK OS=Escherichia coli (strain B / BL21-DE3) OX=469008 GN=dnaK PE=2 SV=1	502	K	1	TRUE
A0A140NFV3	dnaK_ECOBD Chaperone protein DnaK OS=Escherichia coli (strain B / BL21-DE3) OX=469008 GN=dnaK PE=2 SV=1	452	K	A0A140NFV3	dnaK_ECOBD Chaperone protein DnaK OS=Escherichia coli (strain B / BL21-DE3) OX=469008 GN=dnaK PE=2 SV=1	514	K	1	TRUE
A0A140NFV3	dnaK_ECOBD Chaperone protein DnaK OS=Escherichia coli (strain B / BL21-DE3) OX=469008 GN=dnaK PE=2 SV=1	155	K	A0A140NFV3	dnaK_ECOBD Chaperone protein DnaK OS=Escherichia coli (strain B / BL21-DE3) OX=469008 GN=dnaK PE=2 SV=1	514	K	1	TRUE
Q94BP7	AUG6_ARATH AUGMIN subunit 6 OS=Arabidopsis thaliana OX=3702 GN=AUG6 PE=1 SV=1	173	K	Q94BP7	AUG6_ARATH AUGMIN subunit 6 OS=Arabidopsis thaliana OX=3702 GN=AUG6 PE=1 SV=1	185	K	1	TRUE
A0A140NFK2	rpsB_ECOBD Small ribosomal subunit protein uS2 OS=Escherichia coli (strain B / BL21-DE3) OX=469008 GN=rpsB PE=1 SV=1	73	K	A0A140NFK2	rpsB_ECOBD Small ribosomal subunit protein uS2 OS=Escherichia coli (strain B / BL21-DE3) OX=469008 GN=rpsB PE=1 SV=1	143	K	1	TRUE
A0A140NFK2	rpsB_ECOBD Small ribosomal subunit protein uS2 OS=Escherichia coli (strain B / BL21-DE3) OX=469008 GN=rpsB PE=1 SV=1	132	K	A0A140NFK2	rpsB_ECOBD Small ribosomal subunit protein uS2 OS=Escherichia coli (strain B / BL21-DE3) OX=469008 GN=rpsB PE=1 SV=1	143	K	2	TRUE
Q9FMB4	AUG5_ARATH AUGMIN subunit 5 OS=Arabidopsis thaliana OX=3702 GN=AUG5 PE=1 SV=1	333	K	Q9FMB4	AUG5_ARATH AUGMIN subunit 5 OS=Arabidopsis thaliana OX=3702 GN=AUG5 PE=1 SV=1	342	K	1	TRUE
A0A140NH65	groEL_ECOBD Chaperonin GroEL OS=Escherichia coli (strain B / BL21-DE3) OX=469008 GN=groEL PE=1 SV=1	277	K	A0A140NH65	groEL_ECOBD Chaperonin GroEL OS=Escherichia coli (strain B / BL21-DE3) OX=469008 GN=groEL PE=1 SV=1	390	K	8	TRUE
A0A140NFV3	dnaK_ECOBD Chaperone protein DnaK OS=Escherichia coli (strain B / BL21-DE3) OX=469008 GN=dnaK PE=2 SV=1	92	K	A0A140NFV3	dnaK_ECOBD Chaperone protein DnaK OS=Escherichia coli (strain B / BL21-DE3) OX=469008 GN=dnaK PE=2 SV=1	109	K	1	TRUE
A0A140NDX4	ECBD_2934_2934 PE=3 SV=1	211	K	A0A140NDX4	ECBD_2934_2934 PE=3 SV=1	218	K	2	TRUE
A0A140NBQ1	rhlE_ECOBD ATP-dependent RNA helicase RhlE OS=Escherichia coli (strain B / BL21-DE3) OX=469008 GN=rhlE PE=3 SV=1	2	S	A0A140NBQ1	rhlE_ECOBD ATP-dependent RNA helicase RhlE OS=Escherichia coli (strain B / BL21-DE3) OX=469008 GN=rhlE PE=3 SV=1	51	K	4	TRUE
A0A140N9H5	ECBD_1099_1099 PE=4 SV=1	41	K	A0A140ND17	secA_ECOBD Protein translocase subunit SecA OS=Escherichia coli (strain B / BL21-DE3) OX=469008 GN=secA PE=2 SV=1	482	K	1	FALSE
A0A140NFV3	dnaK_ECOBD Chaperone protein DnaK OS=Escherichia coli (strain B / BL21-DE3) OX=469008 GN=dnaK PE=2 SV=1	574	T	A0A140NFV3	dnaK_ECOBD Chaperone protein DnaK OS=Escherichia coli (strain B / BL21-DE3) OX=469008 GN=dnaK PE=2 SV=1	581	K	2	TRUE
A0A140NH65	groEL_ECOBD Chaperonin GroEL OS=Escherichia coli (strain B / BL21-DE3) OX=469008 GN=groEL PE=1 SV=1	390	K	A0A140NH65	groEL_ECOBD Chaperonin GroEL OS=Escherichia coli (strain B / BL21-DE3) OX=469008 GN=groEL PE=1 SV=1	425	K	5	TRUE
A0A140NH65	groEL_ECOBD Chaperonin GroEL OS=Escherichia coli (strain B / BL21-DE3) OX=469008 GN=groEL PE=1 SV=1	122	K	A0A140NH65	groEL_ECOBD Chaperonin GroEL OS=Escherichia coli (strain B / BL21-DE3) OX=469008 GN=groEL PE=1 SV=1	425	K	10	TRUE
A0A140NH65	groEL_ECOBD Chaperonin GroEL OS=Escherichia coli (strain B / BL21-DE3) OX=469008 GN=groEL PE=1 SV=1	34	K	A0A140NH65	groEL_ECOBD Chaperonin GroEL OS=Escherichia coli (strain B / BL21-DE3) OX=469008 GN=groEL PE=1 SV=1	425	K	1	TRUE
A0A140NH65	groEL_ECOBD Chaperonin GroEL OS=Escherichia coli (strain B / BL21-DE3) OX=469008 GN=groEL PE=1 SV=1	272	K	A0A140NH65	groEL_ECOBD Chaperonin GroEL OS=Escherichia coli (strain B / BL21-DE3) OX=469008 GN=groEL PE=1 SV=1	425	K	2	TRUE
A0A140NH65	groEL_ECOBD Chaperonin GroEL OS=Escherichia coli (strain B / BL21-DE3) OX=469008 GN=groEL PE=1 SV=1	371	K	A0A140NH65	groEL_ECOBD Chaperonin GroEL OS=Escherichia coli (strain B / BL21-DE3) OX=469008 GN=groEL PE=1 SV=1	425	K	3	TRUE
A0A140NH65	groEL_ECOBD Chaperonin GroEL OS=Escherichia coli (strain B / BL21-DE3) OX=469008 GN=groEL PE=1 SV=1	42	K	A0A140NH65	groEL_ECOBD Chaperonin GroEL OS=Escherichia coli (strain B / BL21-DE3) OX=469008 GN=groEL PE=1 SV=1	390	K	11	TRUE
A0A140NH65	groEL_ECOBD Chaperonin GroEL OS=Escherichia coli (strain B / BL21-DE3) OX=469008 GN=groEL PE=1 SV=1	7	K	A0A140NH65	groEL_ECOBD Chaperonin GroEL OS=Escherichia coli (strain B / BL21-DE3) OX=469008 GN=groEL PE=1 SV=1	42	K	1	TRUE
A0A140NH65	groEL_ECOBD Chaperonin GroEL OS=Escherichia coli (strain B / BL21-DE3) OX=469008 GN=groEL PE=1 SV=1	15	K	A0A140NH65	groEL_ECOBD Chaperonin GroEL OS=Escherichia coli (strain B / BL21-DE3) OX=469008 GN=groEL PE=1 SV=1	42	K	2	TRUE
A0A140N2U0	rpoA_ECOBD DNA-directed RNA polymerase subunit alpha OS=Escherichia coli (strain B / BL21-DE3) OX=469008 GN=rpoA PE=3 SV=1	1	M	A0A140N2U0	rpoA_ECOBD DNA-directed RNA polymerase subunit alpha OS=Escherichia coli (strain B / BL21-DE3) OX=469008 GN=rpoA PE=3 SV=1	95	K	1	TRUE
Q9FMB4	AUG5_ARATH AUGMIN subunit 5 OS=Arabidopsis thaliana OX=3702 GN=AUG5 PE=1 SV=1	241	K	Q9FMB4	AUG5_ARATH AUGMIN subunit 5 OS=Arabidopsis thaliana OX=3702 GN=AUG5 PE=1 SV=1	342	K	1	TRUE
A0A140NBQ1	rhlE_ECOBD ATP-dependent RNA helicase RhlE OS=Escherichia coli (strain B / BL21-DE3) OX=469008 GN=rhlE PE=3 SV=1	279	K	A0A140NFM7	rplA_ECOBD Large ribosomal subunit protein uL1 OS=Escherichia coli (strain B / BL21-DE3) OX=469008 GN=rplA PE=3 SV=1	54	K	2	FALSE
A0A140N7J1	rplB_ECOBD Large ribosomal subunit protein uL2 OS=Escherichia coli (strain B / BL21-DE3) OX=469008 GN=rplB PE=1 SV=1	207	K	A0A140NBQ1	rhlE_ECOBD ATP-dependent RNA helicase RhlE OS=Escherichia coli (strain B / BL21-DE3) OX=469008 GN=rhlE PE=3 SV=1	279	K	2	FALSE
A0A140N5K8	rplD_ECOBD Large ribosomal subunit protein uL4 OS=Escherichia coli (strain B / BL21-DE3) OX=469008 GN=rplD PE=1 SV=1	47	K	A0A140NBQ1	rhlE_ECOBD ATP-dependent RNA helicase RhlE OS=Escherichia coli (strain B / BL21-DE3) OX=469008 GN=rhlE PE=3 SV=1	279	K	2	FALSE
A0A140N5K8	rplD_ECOBD Large ribosomal subunit protein uL4 OS=Escherichia coli (strain B / BL21-DE3) OX=469008 GN=rplD PE=1 SV=1	63	K	A0A140NBQ1	rhlE_ECOBD ATP-dependent RNA helicase RhlE OS=Escherichia coli (strain B / BL21-DE3) OX=469008 GN=rhlE PE=3 SV=1	279	K	1	FALSE
A0A140NBQ1	rhlE_ECOBD ATP-dependent RNA helicase RhlE OS=Escherichia coli (strain B / BL21-DE3) OX=469008 GN=rhlE PE=3 SV=1	279	K	A0A140NBQ1	rhlE_ECOBD ATP-dependent RNA helicase RhlE OS=Escherichia coli (strain B / BL21-DE3) OX=469008 GN=rhlE PE=3 SV=1	449	K	2	TRUE
A0A140NBQ1	rhlE_ECOBD ATP-dependent RNA helicase RhlE OS=Escherichia coli (strain B / BL21-DE3) OX=469008 GN=rhlE PE=3 SV=1	279	K	A0A140NBQ1	rhlE_ECOBD ATP-dependent RNA helicase RhlE OS=Escherichia coli (strain B / BL21-DE3) OX=469008 GN=rhlE PE=3 SV=1	293	S	1	TRUE
A0A140N5B4	rpsM_ECOBD Small ribosomal subunit protein uS13 OS=Escherichia coli (strain B / BL21-DE3) OX=469008 GN=rpsM PE=1 SV=1	103	K	A0A140NBQ1	rhlE_ECOBD ATP-dependent RNA helicase RhlE OS=Escherichia coli (strain B / BL21-DE3) OX=469008 GN=rhlE PE=3 SV=1	279	K	1	FALSE
F4IK01	AUG1_ARATH AUGMIN subunit 1 OS=Arabidopsis thaliana OX=3702 GN=AUG1 PE=1 SV=1	64	K	Q8GYM3	AUG4_ARATH AUGMIN subunit 4 OS=Arabidopsis thaliana OX=3702 GN=AUG4 PE=1 SV=1	1	M	4	FALSE
A0A140NH65	groEL_ECOBD Chaperonin GroEL OS=Escherichia coli (strain B / BL21-DE3) OX=469008 GN=groEL PE=1 SV=1	42	K	A0A140NH65	groEL_ECOBD Chaperonin GroEL OS=Escherichia coli (strain B / BL21-DE3) OX=469008 GN=groEL PE=1 SV=1	392	K	3	TRUE
A0A140N5L7	rplX_ECOBD Large ribosomal subunit protein uL24 OS=Escherichia coli (strain B / BL21-DE3) OX=469008 GN=rplX PE=1 SV=1	44	K	A0A140N5L7	rplX_ECOBD Large ribosomal subunit protein uL24 OS=Escherichia coli (strain B / BL21-DE3) OX=469008 GN=rplX PE=1 SV=1	104	K	1	TRUE
A0A140N5L7	rplX_ECOBD Large ribosomal subunit protein uL24 OS=Escherichia coli (strain B / BL21-DE3) OX=469008 GN=rplX PE=1 SV=1	33	K	A0A140N5L7	rplX_ECOBD Large ribosomal subunit protein uL24 OS=Escherichia coli (strain B / BL21-DE3) OX=469008 GN=rplX PE=1 SV=1	44	K	2	TRUE
A0A140N5L7	rplX_ECOBD Large ribosomal subunit protein uL24 OS=Escherichia coli (strain B / BL21-DE3) OX=469008 GN=rplX PE=1 SV=1	26	K	A0A140N5L7	rplX_ECOBD Large ribosomal subunit protein uL24 OS=Escherichia coli (strain B / BL21-DE3) OX=469008 GN=rplX PE=1 SV=1	44	K	3	TRUE
A0A140NFM7	rplA_ECOBD Large ribosomal subunit protein uL1 OS=Escherichia coli (strain B / BL21-DE3) OX=469008 GN=rplA PE=3 SV=1	197	K	A0A140NFM7	rplA_ECOBD Large ribosomal subunit protein uL1 OS=Escherichia coli (strain B / BL21-DE3) OX=469008 GN=rplA PE=3 SV=1	200	K	1	TRUE
A0A140NBQ1	rhlE_ECOBD ATP-dependent RNA helicase RhlE OS=Escherichia coli (strain B / BL21-DE3) OX=469008 GN=rhlE PE=3 SV=1	21	Y	A0A140NBQ1	rhlE_ECOBD ATP-dependent RNA helicase RhlE OS=Escherichia coli (strain B / BL21-DE3) OX=469008 GN=rhlE PE=3 SV=1	51	K	1	TRUE
A0A140N9H5	ECBD_1099_1099 PE=4 SV=1	277	S	A0A140NCE4	ECBD_2383_2383 PE=3 SV=1	813	K	2	FALSE
A0A140N9H5	ECBD_1099_1099 PE=4 SV=1	277	S	A0A140NH27	rpoC_ECOBD DNA-directed RNA polymerase subunit beta' OS=Escherichia coli (strain B / BL21-DE3) OX=469008 GN=rpoC PE=3 SV=1	350	S	1	FALSE
A0A140NBQ1	rhlE_ECOBD ATP-dependent RNA helicase RhlE OS=Escherichia coli (strain B / BL21-DE3) OX=469008 GN=rhlE PE=3 SV=1	255	K	A0A140NBQ1	rhlE_ECOBD ATP-dependent RNA helicase RhlE OS=Escherichia coli (strain B / BL21-DE3) OX=469008 GN=rhlE PE=3 SV=1	279	K	4	TRUE
A0A140NBQ1	rhlE_ECOBD ATP-dependent RNA helicase RhlE OS=Escherichia coli (strain B / BL21-DE3) OX=469008 GN=rhlE PE=3 SV=1	255	K	A0A140NBQ1	rhlE_ECOBD ATP-dependent RNA helicase RhlE OS=Escherichia coli (strain B / BL21-DE3) OX=469008 GN=rhlE PE=3 SV=1	449	K	1	TRUE
A0A140N548	rpsD_ECOBD Small ribosomal subunit protein uS4 OS=Escherichia coli (strain B / BL21-DE3) OX=469008 GN=rpsD PE=1 SV=1	83	K	A0A140NAC4	ECBD_2991_2991 PE=3 SV=1	132	K	1	FALSE
A0A140NFK2	rpsB_ECOBD Small ribosomal subunit protein uS2 OS=Escherichia coli (strain B / BL21-DE3) OX=469008 GN=rpsB PE=1 SV=1	2	A	A0A140NFK2	rpsB_ECOBD Small ribosomal subunit protein uS2 OS=Escherichia coli (strain B / BL21-DE3) OX=469008 GN=rpsB PE=1 SV=1	28	K	1	TRUE
A0A140NDV1	rplI_ECOBD Large ribosomal subunit protein bL9 OS=Escherichia coli (strain B / BL21-DE3) OX=469008 GN=rplI PE=1 SV=1	35	K	A0A140NDV1	rplI_ECOBD Large ribosomal subunit protein bL9 OS=Escherichia coli (strain B / BL21-DE3) OX=469008 GN=rplI PE=1 SV=1	112	K	1	TRUE
A0A140NDV1	rplI_ECOBD Large ribosomal subunit protein bL9 OS=Escherichia coli (strain B / BL21-DE3) OX=469008 GN=rplI PE=1 SV=1	8	K	A0A140NDV1	rplI_ECOBD Large ribosomal subunit protein bL9 OS=Escherichia coli (strain B / BL21-DE3) OX=469008 GN=rplI PE=1 SV=1	112	K	1	TRUE
A0A140N982	ECBD_2580_2580 PE=3 SV=1	238	K	A0A140N982	ECBD_2580_2580 PE=3 SV=1	246	K	1	TRUE
A0A140NH65	groEL_ECOBD Chaperonin GroEL OS=Escherichia coli (strain B / BL21-DE3) OX=469008 GN=groEL PE=1 SV=1	28	K	A0A140NH65	groEL_ECOBD Chaperonin GroEL OS=Escherichia coli (strain B / BL21-DE3) OX=469008 GN=groEL PE=1 SV=1	117	K	2	TRUE
A0A140N5K8	rplD_ECOBD Large ribosomal subunit protein uL4 OS=Escherichia coli (strain B / BL21-DE3) OX=469008 GN=rplD PE=1 SV=1	47	K	A0A140N5K8	rplD_ECOBD Large ribosomal subunit protein uL4 OS=Escherichia coli (strain B / BL21-DE3) OX=469008 GN=rplD PE=1 SV=1	166	K	1	TRUE
A0A140NDV1	rplI_ECOBD Large ribosomal subunit protein bL9 OS=Escherichia coli (strain B / BL21-DE3) OX=469008 GN=rplI PE=1 SV=1	1	M	A0A140NDV1	rplI_ECOBD Large ribosomal subunit protein bL9 OS=Escherichia coli (strain B / BL21-DE3) OX=469008 GN=rplI PE=1 SV=1	22	K	3	TRUE
A0A140NDV1	rplI_ECOBD Large ribosomal subunit protein bL9 OS=Escherichia coli (strain B / BL21-DE3) OX=469008 GN=rplI PE=1 SV=1	22	K	A0A140NDV1	rplI_ECOBD Large ribosomal subunit protein bL9 OS=Escherichia coli (strain B / BL21-DE3) OX=469008 GN=rplI PE=1 SV=1	42	K	1	TRUE
Q0WQE7	AUG3_ARATH AUGMIN subunit 3 OS=Arabidopsis thaliana OX=3702 GN=AUG3 PE=1 SV=1	68	K	Q9FMB4	AUG5_ARATH AUGMIN subunit 5 OS=Arabidopsis thaliana OX=3702 GN=AUG5 PE=1 SV=1	1	M	2	FALSE
Q9FMB4	AUG5_ARATH AUGMIN subunit 5 OS=Arabidopsis thaliana OX=3702 GN=AUG5 PE=1 SV=1	1	M	Q9FMB4	AUG5_ARATH AUGMIN subunit 5 OS=Arabidopsis thaliana OX=3702 GN=AUG5 PE=1 SV=1	132	K	1	TRUE
Q0WQE7	AUG3_ARATH AUGMIN subunit 3 OS=Arabidopsis thaliana OX=3702 GN=AUG3 PE=1 SV=1	555	K	Q9FMB4	AUG5_ARATH AUGMIN subunit 5 OS=Arabidopsis thaliana OX=3702 GN=AUG5 PE=1 SV=1	1	M	1	FALSE
A0A140NH65	groEL_ECOBD Chaperonin GroEL OS=Escherichia coli (strain B / BL21-DE3) OX=469008 GN=groEL PE=1 SV=1	42	K	A0A140NH65	groEL_ECOBD Chaperonin GroEL OS=Escherichia coli (strain B / BL21-DE3) OX=469008 GN=groEL PE=1 SV=1	207	K	1	TRUE
A0A140NH65	groEL_ECOBD Chaperonin GroEL OS=Escherichia coli (strain B / BL21-DE3) OX=469008 GN=groEL PE=1 SV=1	207	K	A0A140NH65	groEL_ECOBD Chaperonin GroEL OS=Escherichia coli (strain B / BL21-DE3) OX=469008 GN=groEL PE=1 SV=1	390	K	1	TRUE
A0A140NH27	rpoC_ECOBD DNA-directed RNA polymerase subunit beta' OS=Escherichia coli (strain B / BL21-DE3) OX=469008 GN=rpoC PE=3 SV=1	1072	K	A0A140NH27	rpoC_ECOBD DNA-directed RNA polymerase subunit beta' OS=Escherichia coli (strain B / BL21-DE3) OX=469008 GN=rpoC PE=3 SV=1	1192	K	2	TRUE
O48767	AUG2_ARATH AUGMIN subunit 2 OS=Arabidopsis thaliana OX=3702 GN=AUG2 PE=1 SV=2	83	K	O48767	AUG2_ARATH AUGMIN subunit 2 OS=Arabidopsis thaliana OX=3702 GN=AUG2 PE=1 SV=2	92	T	1	TRUE
A0A140NFK2	rpsB_ECOBD Small ribosomal subunit protein uS2 OS=Escherichia coli (strain B / BL21-DE3) OX=469008 GN=rpsB PE=1 SV=1	28	K	A0A140NFK2	rpsB_ECOBD Small ribosomal subunit protein uS2 OS=Escherichia coli (strain B / BL21-DE3) OX=469008 GN=rpsB PE=1 SV=1	45	K	4	TRUE
A0A140NBA5	ECBD_2684_2684 PE=3 SV=1	1	M	A0A140NFK2	rpsB_ECOBD Small ribosomal subunit protein uS2 OS=Escherichia coli (strain B / BL21-DE3) OX=469008 GN=rpsB PE=1 SV=1	45	K	1	FALSE
A0A140NH27	rpoC_ECOBD DNA-directed RNA polymerase subunit beta' OS=Escherichia coli (strain B / BL21-DE3) OX=469008 GN=rpoC PE=3 SV=1	781	K	A0A140NH27	rpoC_ECOBD DNA-directed RNA polymerase subunit beta' OS=Escherichia coli (strain B / BL21-DE3) OX=469008 GN=rpoC PE=3 SV=1	1132	K	2	TRUE
A0A140NBA5	ECBD_2684_2684 PE=3 SV=1	450	K	A0A140NBA5	ECBD_2684_2684 PE=3 SV=1	528	K	2	TRUE
Q9FMB4	AUG5_ARATH AUGMIN subunit 5 OS=Arabidopsis thaliana OX=3702 GN=AUG5 PE=1 SV=1	677	K	Q9FMB4	AUG5_ARATH AUGMIN subunit 5 OS=Arabidopsis thaliana OX=3702 GN=AUG5 PE=1 SV=1	691	S	1	TRUE
A0A140N7J1	rplB_ECOBD Large ribosomal subunit protein uL2 OS=Escherichia coli (strain B / BL21-DE3) OX=469008 GN=rplB PE=1 SV=1	59	K	A0A140N7J1	rplB_ECOBD Large ribosomal subunit protein uL2 OS=Escherichia coli (strain B / BL21-DE3) OX=469008 GN=rplB PE=1 SV=1	207	K	2	TRUE
A0A140N7J1	rplB_ECOBD Large ribosomal subunit protein uL2 OS=Escherichia coli (strain B / BL21-DE3) OX=469008 GN=rplB PE=1 SV=1	108	K	A0A140N7J1	rplB_ECOBD Large ribosomal subunit protein uL2 OS=Escherichia coli (strain B / BL21-DE3) OX=469008 GN=rplB PE=1 SV=1	207	K	2	TRUE
A0A140N7J1	rplB_ECOBD Large ribosomal subunit protein uL2 OS=Escherichia coli (strain B / BL21-DE3) OX=469008 GN=rplB PE=1 SV=1	68	K	A0A140N7J1	rplB_ECOBD Large ribosomal subunit protein uL2 OS=Escherichia coli (strain B / BL21-DE3) OX=469008 GN=rplB PE=1 SV=1	207	K	2	TRUE
A0A140N7J1	rplB_ECOBD Large ribosomal subunit protein uL2 OS=Escherichia coli (strain B / BL21-DE3) OX=469008 GN=rplB PE=1 SV=1	207	K	A0A140N7J1	rplB_ECOBD Large ribosomal subunit protein uL2 OS=Escherichia coli (strain B / BL21-DE3) OX=469008 GN=rplB PE=1 SV=1	265	K	2	TRUE
A0A140NBQ1	rhlE_ECOBD ATP-dependent RNA helicase RhlE OS=Escherichia coli (strain B / BL21-DE3) OX=469008 GN=rhlE PE=3 SV=1	2	S	A0A140NBQ1	rhlE_ECOBD ATP-dependent RNA helicase RhlE OS=Escherichia coli (strain B / BL21-DE3) OX=469008 GN=rhlE PE=3 SV=1	100	K	1	TRUE
A0A140SS80	rpoB_ECOBD DNA-directed RNA polymerase subunit beta OS=Escherichia coli (strain B / BL21-DE3) OX=469008 GN=rpoB PE=3 SV=1	900	K	A0A140SS80	rpoB_ECOBD DNA-directed RNA polymerase subunit beta OS=Escherichia coli (strain B / BL21-DE3) OX=469008 GN=rpoB PE=3 SV=1	909	K	2	TRUE
A0A140NBA5	ECBD_2684_2684 PE=3 SV=1	1	M	A0A140NFK2	rpsB_ECOBD Small ribosomal subunit protein uS2 OS=Escherichia coli (strain B / BL21-DE3) OX=469008 GN=rpsB PE=1 SV=1	37	K	1	FALSE
A0A140N7J1	rplB_ECOBD Large ribosomal subunit protein uL2 OS=Escherichia coli (strain B / BL21-DE3) OX=469008 GN=rplB PE=1 SV=1	150	K	A0A140N7J1	rplB_ECOBD Large ribosomal subunit protein uL2 OS=Escherichia coli (strain B / BL21-DE3) OX=469008 GN=rplB PE=1 SV=1	207	K	6	TRUE
A0A140N7J1	rplB_ECOBD Large ribosomal subunit protein uL2 OS=Escherichia coli (strain B / BL21-DE3) OX=469008 GN=rplB PE=1 SV=1	147	K	A0A140NE66	ECBD_2935_2935 PE=3 SV=1	478	K	1	FALSE
A0A140NBA5	ECBD_2684_2684 PE=3 SV=1	1	M	A0A140NFK2	rpsB_ECOBD Small ribosomal subunit protein uS2 OS=Escherichia coli (strain B / BL21-DE3) OX=469008 GN=rpsB PE=1 SV=1	28	K	1	FALSE
A0A140NBA5	ECBD_2684_2684 PE=3 SV=1	1	M	A0A140NFK2	rpsB_ECOBD Small ribosomal subunit protein uS2 OS=Escherichia coli (strain B / BL21-DE3) OX=469008 GN=rpsB PE=1 SV=1	11	K	1	FALSE
A0A140NHS0	atpD_ECOBD ATP synthase subunit beta OS=Escherichia coli (strain B / BL21-DE3) OX=469008 GN=atpD PE=3 SV=1	82	K	A0A140NHS0	atpD_ECOBD ATP synthase subunit beta OS=Escherichia coli (strain B / BL21-DE3) OX=469008 GN=atpD PE=3 SV=1	202	K	3	TRUE
A0A140N7J1	rplB_ECOBD Large ribosomal subunit protein uL2 OS=Escherichia coli (strain B / BL21-DE3) OX=469008 GN=rplB PE=1 SV=1	171	Y	A0A140N7J1	rplB_ECOBD Large ribosomal subunit protein uL2 OS=Escherichia coli (strain B / BL21-DE3) OX=469008 GN=rplB PE=1 SV=1	183	K	2	TRUE
A0A140NFV3	dnaK_ECOBD Chaperone protein DnaK OS=Escherichia coli (strain B / BL21-DE3) OX=469008 GN=dnaK PE=2 SV=1	453	S	A0A140NFV3	dnaK_ECOBD Chaperone protein DnaK OS=Escherichia coli (strain B / BL21-DE3) OX=469008 GN=dnaK PE=2 SV=1	502	K	2	TRUE
A0A140N7K8	rpsN_ECOBD Small ribosomal subunit protein uS14 OS=Escherichia coli (strain B / BL21-DE3) OX=469008 GN=rpsN PE=1 SV=1	76	K	A0A140N7K8	rpsN_ECOBD Small ribosomal subunit protein uS14 OS=Escherichia coli (strain B / BL21-DE3) OX=469008 GN=rpsN PE=1 SV=1	97	K	2	TRUE
A0A140N7J1	rplB_ECOBD Large ribosomal subunit protein uL2 OS=Escherichia coli (strain B / BL21-DE3) OX=469008 GN=rplB PE=1 SV=1	108	K	A0A140N7J1	rplB_ECOBD Large ribosomal subunit protein uL2 OS=Escherichia coli (strain B / BL21-DE3) OX=469008 GN=rplB PE=1 SV=1	265	K	1	TRUE
A0A140N5I2	ECBD_1227_1227 PE=3 SV=1	6	K	A0A140N5I2	ECBD_1227_1227 PE=3 SV=1	56	K	5	TRUE
A0A140N5I2	ECBD_1227_1227 PE=3 SV=1	1	M	A0A140N5I2	ECBD_1227_1227 PE=3 SV=1	56	K	1	TRUE
A0A140N3G7	rplC_ECOBD Large ribosomal subunit protein uL3 OS=Escherichia coli (strain B / BL21-DE3) OX=469008 GN=rplC PE=1 SV=1	7	K	A0A140N3G7	rplC_ECOBD Large ribosomal subunit protein uL3 OS=Escherichia coli (strain B / BL21-DE3) OX=469008 GN=rplC PE=1 SV=1	56	K	1	TRUE
A0A140N4Y7	deaD_ECOBD ATP-dependent RNA helicase DeaD OS=Escherichia coli (strain B / BL21-DE3) OX=469008 GN=deaD PE=3 SV=1	381	K	A0A140N4Y7	deaD_ECOBD ATP-dependent RNA helicase DeaD OS=Escherichia coli (strain B / BL21-DE3) OX=469008 GN=deaD PE=3 SV=1	409	K	10	TRUE
A0A140SS80	rpoB_ECOBD DNA-directed RNA polymerase subunit beta OS=Escherichia coli (strain B / BL21-DE3) OX=469008 GN=rpoB PE=3 SV=1	1127	K	A0A140SS80	rpoB_ECOBD DNA-directed RNA polymerase subunit beta OS=Escherichia coli (strain B / BL21-DE3) OX=469008 GN=rpoB PE=3 SV=1	1200	K	2	TRUE
A0A140NCE4	ECBD_2383_2383 PE=3 SV=1	536	K	A0A140NCE4	ECBD_2383_2383 PE=3 SV=1	536	K	2	TRUE
A0A140N3G7	rplC_ECOBD Large ribosomal subunit protein uL3 OS=Escherichia coli (strain B / BL21-DE3) OX=469008 GN=rplC PE=1 SV=1	1	M	A0A140N3G7	rplC_ECOBD Large ribosomal subunit protein uL3 OS=Escherichia coli (strain B / BL21-DE3) OX=469008 GN=rplC PE=1 SV=1	8	K	2	TRUE
A0A140NBA5	ECBD_2684_2684 PE=3 SV=1	1	M	A0A140NFK2	rpsB_ECOBD Small ribosomal subunit protein uS2 OS=Escherichia coli (strain B / BL21-DE3) OX=469008 GN=rpsB PE=1 SV=1	2	A	4	FALSE
A0A140NFV3	dnaK_ECOBD Chaperone protein DnaK OS=Escherichia coli (strain B / BL21-DE3) OX=469008 GN=dnaK PE=2 SV=1	321	K	A0A140NFV3	dnaK_ECOBD Chaperone protein DnaK OS=Escherichia coli (strain B / BL21-DE3) OX=469008 GN=dnaK PE=2 SV=1	352	K	7	TRUE
A0A140NAC4	ECBD_2991_2991 PE=3 SV=1	132	K	A0A140NAC4	ECBD_2991_2991 PE=3 SV=1	161	K	1	TRUE
A0A140NH65	groEL_ECOBD Chaperonin GroEL OS=Escherichia coli (strain B / BL21-DE3) OX=469008 GN=groEL PE=1 SV=1	321	K	A0A140NH65	groEL_ECOBD Chaperonin GroEL OS=Escherichia coli (strain B / BL21-DE3) OX=469008 GN=groEL PE=1 SV=1	425	K	1	TRUE
A0A140NH65	groEL_ECOBD Chaperonin GroEL OS=Escherichia coli (strain B / BL21-DE3) OX=469008 GN=groEL PE=1 SV=1	272	K	A0A140NH65	groEL_ECOBD Chaperonin GroEL OS=Escherichia coli (strain B / BL21-DE3) OX=469008 GN=groEL PE=1 SV=1	321	K	1	TRUE
A0A140NH65	groEL_ECOBD Chaperonin GroEL OS=Escherichia coli (strain B / BL21-DE3) OX=469008 GN=groEL PE=1 SV=1	321	K	A0A140NH65	groEL_ECOBD Chaperonin GroEL OS=Escherichia coli (strain B / BL21-DE3) OX=469008 GN=groEL PE=1 SV=1	371	K	1	TRUE
A0A140NFK2	rpsB_ECOBD Small ribosomal subunit protein uS2 OS=Escherichia coli (strain B / BL21-DE3) OX=469008 GN=rpsB PE=1 SV=1	2	A	A0A140NFK2	rpsB_ECOBD Small ribosomal subunit protein uS2 OS=Escherichia coli (strain B / BL21-DE3) OX=469008 GN=rpsB PE=1 SV=1	59	K	3	TRUE
A0A140NFM7	rplA_ECOBD Large ribosomal subunit protein uL1 OS=Escherichia coli (strain B / BL21-DE3) OX=469008 GN=rplA PE=3 SV=1	88	K	A0A140NFM7	rplA_ECOBD Large ribosomal subunit protein uL1 OS=Escherichia coli (strain B / BL21-DE3) OX=469008 GN=rplA PE=3 SV=1	154	K	1	TRUE
A0A140N6W8	rpsG_ECOBD Small ribosomal subunit protein uS7 OS=Escherichia coli (strain B / BL21-DE3) OX=469008 GN=rpsG PE=1 SV=1	110	K	A0A140N6W8	rpsG_ECOBD Small ribosomal subunit protein uS7 OS=Escherichia coli (strain B / BL21-DE3) OX=469008 GN=rpsG PE=1 SV=1	137	K	1	TRUE
A0A140N6W8	rpsG_ECOBD Small ribosomal subunit protein uS7 OS=Escherichia coli (strain B / BL21-DE3) OX=469008 GN=rpsG PE=1 SV=1	110	K	A0A140N6W8	rpsG_ECOBD Small ribosomal subunit protein uS7 OS=Escherichia coli (strain B / BL21-DE3) OX=469008 GN=rpsG PE=1 SV=1	136	K	5	TRUE
A0A140N7J1	rplB_ECOBD Large ribosomal subunit protein uL2 OS=Escherichia coli (strain B / BL21-DE3) OX=469008 GN=rplB PE=1 SV=1	68	K	A0A140N7J1	rplB_ECOBD Large ribosomal subunit protein uL2 OS=Escherichia coli (strain B / BL21-DE3) OX=469008 GN=rplB PE=1 SV=1	150	K	4	TRUE
A0A140N5I2	ECBD_1227_1227 PE=3 SV=1	6	K	A0A140N5I2	ECBD_1227_1227 PE=3 SV=1	59	K	1	TRUE
Q9FMB4	AUG5_ARATH AUGMIN subunit 5 OS=Arabidopsis thaliana OX=3702 GN=AUG5 PE=1 SV=1	67	K	Q9FMB4	AUG5_ARATH AUGMIN subunit 5 OS=Arabidopsis thaliana OX=3702 GN=AUG5 PE=1 SV=1	95	K	2	TRUE
A0A140N5F4	pnp_ECOBD Polyribonucleotide nucleotidyltransferase OS=Escherichia coli (strain B / BL21-DE3) OX=469008 GN=pnp PE=3 SV=1	626	T	Q9FMB4	AUG5_ARATH AUGMIN subunit 5 OS=Arabidopsis thaliana OX=3702 GN=AUG5 PE=1 SV=1	95	K	1	FALSE
Q9FMB4	AUG5_ARATH AUGMIN subunit 5 OS=Arabidopsis thaliana OX=3702 GN=AUG5 PE=1 SV=1	95	K	Q9FMB4	AUG5_ARATH AUGMIN subunit 5 OS=Arabidopsis thaliana OX=3702 GN=AUG5 PE=1 SV=1	132	K	1	TRUE
Q0WQE7	AUG3_ARATH AUGMIN subunit 3 OS=Arabidopsis thaliana OX=3702 GN=AUG3 PE=1 SV=1	113	K	Q9FMB4	AUG5_ARATH AUGMIN subunit 5 OS=Arabidopsis thaliana OX=3702 GN=AUG5 PE=1 SV=1	95	K	2	FALSE
A0A140N6W8	rpsG_ECOBD Small ribosomal subunit protein uS7 OS=Escherichia coli (strain B / BL21-DE3) OX=469008 GN=rpsG PE=1 SV=1	114	K	A0A140N6W8	rpsG_ECOBD Small ribosomal subunit protein uS7 OS=Escherichia coli (strain B / BL21-DE3) OX=469008 GN=rpsG PE=1 SV=1	136	K	1	TRUE
F4IK01	AUG1_ARATH AUGMIN subunit 1 OS=Arabidopsis thaliana OX=3702 GN=AUG1 PE=1 SV=1	39	K	F4IK01	AUG1_ARATH AUGMIN subunit 1 OS=Arabidopsis thaliana OX=3702 GN=AUG1 PE=1 SV=1	52	T	1	TRUE
Q9FMB4	AUG5_ARATH AUGMIN subunit 5 OS=Arabidopsis thaliana OX=3702 GN=AUG5 PE=1 SV=1	486	K	Q9FMB4	AUG5_ARATH AUGMIN subunit 5 OS=Arabidopsis thaliana OX=3702 GN=AUG5 PE=1 SV=1	492	K	1	TRUE
A0A140N5I2	ECBD_1227_1227 PE=3 SV=1	6	K	A0A140N5I2	ECBD_1227_1227 PE=3 SV=1	52	K	2	TRUE
A0A140N5I2	ECBD_1227_1227 PE=3 SV=1	1	M	A0A140N5I2	ECBD_1227_1227 PE=3 SV=1	52	K	1	TRUE
A0A140N4H3	rpsL_ECOBD Small ribosomal subunit protein uS12 OS=Escherichia coli (strain B / BL21-DE3) OX=469008 GN=rpsL PE=1 SV=1	30	K	A0A140N4H3	rpsL_ECOBD Small ribosomal subunit protein uS12 OS=Escherichia coli (strain B / BL21-DE3) OX=469008 GN=rpsL PE=1 SV=1	43	K	1	TRUE
A0A140NDX4	ECBD_2934_2934 PE=3 SV=1	85	K	A0A140NDX4	ECBD_2934_2934 PE=3 SV=1	94	K	3	TRUE
A0A140NAC4	ECBD_2991_2991 PE=3 SV=1	266	K	A0A140NAC4	ECBD_2991_2991 PE=3 SV=1	344	K	1	TRUE
F4IK01	AUG1_ARATH AUGMIN subunit 1 OS=Arabidopsis thaliana OX=3702 GN=AUG1 PE=1 SV=1	249	K	Q8GYM3	AUG4_ARATH AUGMIN subunit 4 OS=Arabidopsis thaliana OX=3702 GN=AUG4 PE=1 SV=1	376	K	2	FALSE
A0A140N4Y7	deaD_ECOBD ATP-dependent RNA helicase DeaD OS=Escherichia coli (strain B / BL21-DE3) OX=469008 GN=deaD PE=3 SV=1	390	K	A0A140N4Y7	deaD_ECOBD ATP-dependent RNA helicase DeaD OS=Escherichia coli (strain B / BL21-DE3) OX=469008 GN=deaD PE=3 SV=1	430	K	2	TRUE
Q94BP7	AUG6_ARATH AUGMIN subunit 6 OS=Arabidopsis thaliana OX=3702 GN=AUG6 PE=1 SV=1	254	S	Q94BP7	AUG6_ARATH AUGMIN subunit 6 OS=Arabidopsis thaliana OX=3702 GN=AUG6 PE=1 SV=1	257	T	1	TRUE
Q8GYM3	AUG4_ARATH AUGMIN subunit 4 OS=Arabidopsis thaliana OX=3702 GN=AUG4 PE=1 SV=1	3	K	Q9FMB4	AUG5_ARATH AUGMIN subunit 5 OS=Arabidopsis thaliana OX=3702 GN=AUG5 PE=1 SV=1	705	K	1	FALSE
F4IK01	AUG1_ARATH AUGMIN subunit 1 OS=Arabidopsis thaliana OX=3702 GN=AUG1 PE=1 SV=1	64	K	Q8GYM3	AUG4_ARATH AUGMIN subunit 4 OS=Arabidopsis thaliana OX=3702 GN=AUG4 PE=1 SV=1	3	K	6	FALSE
A0A140N5F4	pnp_ECOBD Polyribonucleotide nucleotidyltransferase OS=Escherichia coli (strain B / BL21-DE3) OX=469008 GN=pnp PE=3 SV=1	420	K	A0A140N5F4	pnp_ECOBD Polyribonucleotide nucleotidyltransferase OS=Escherichia coli (strain B / BL21-DE3) OX=469008 GN=pnp PE=3 SV=1	458	K	1	TRUE
A0A140NH27	rpoC_ECOBD DNA-directed RNA polymerase subunit beta' OS=Escherichia coli (strain B / BL21-DE3) OX=469008 GN=rpoC PE=3 SV=1	649	K	A0A140NH27	rpoC_ECOBD DNA-directed RNA polymerase subunit beta' OS=Escherichia coli (strain B / BL21-DE3) OX=469008 GN=rpoC PE=3 SV=1	655	S	1	TRUE
A0A140NH65	groEL_ECOBD Chaperonin GroEL OS=Escherichia coli (strain B / BL21-DE3) OX=469008 GN=groEL PE=1 SV=1	245	K	A0A140NH65	groEL_ECOBD Chaperonin GroEL OS=Escherichia coli (strain B / BL21-DE3) OX=469008 GN=groEL PE=1 SV=1	321	K	1	TRUE
A0A140NBQ1	rhlE_ECOBD ATP-dependent RNA helicase RhlE OS=Escherichia coli (strain B / BL21-DE3) OX=469008 GN=rhlE PE=3 SV=1	366	K	Q0WQE7	AUG3_ARATH AUGMIN subunit 3 OS=Arabidopsis thaliana OX=3702 GN=AUG3 PE=1 SV=1	579	K	1	FALSE
A0A140NFV3	dnaK_ECOBD Chaperone protein DnaK OS=Escherichia coli (strain B / BL21-DE3) OX=469008 GN=dnaK PE=2 SV=1	321	K	A0A140NFV3	dnaK_ECOBD Chaperone protein DnaK OS=Escherichia coli (strain B / BL21-DE3) OX=469008 GN=dnaK PE=2 SV=1	351	K	2	TRUE
A0A140N5L7	rplX_ECOBD Large ribosomal subunit protein uL24 OS=Escherichia coli (strain B / BL21-DE3) OX=469008 GN=rplX PE=1 SV=1	26	K	A0A140N5L7	rplX_ECOBD Large ribosomal subunit protein uL24 OS=Escherichia coli (strain B / BL21-DE3) OX=469008 GN=rplX PE=1 SV=1	47	K	2	TRUE
A0A140N5L7	rplX_ECOBD Large ribosomal subunit protein uL24 OS=Escherichia coli (strain B / BL21-DE3) OX=469008 GN=rplX PE=1 SV=1	43	K	A0A140N5L7	rplX_ECOBD Large ribosomal subunit protein uL24 OS=Escherichia coli (strain B / BL21-DE3) OX=469008 GN=rplX PE=1 SV=1	47	K	3	TRUE
Q8GYM3	AUG4_ARATH AUGMIN subunit 4 OS=Arabidopsis thaliana OX=3702 GN=AUG4 PE=1 SV=1	2	V	Q8GYM3	AUG4_ARATH AUGMIN subunit 4 OS=Arabidopsis thaliana OX=3702 GN=AUG4 PE=1 SV=1	37	K	1	TRUE
F4IK01	AUG1_ARATH AUGMIN subunit 1 OS=Arabidopsis thaliana OX=3702 GN=AUG1 PE=1 SV=1	64	K	Q8GYM3	AUG4_ARATH AUGMIN subunit 4 OS=Arabidopsis thaliana OX=3702 GN=AUG4 PE=1 SV=1	2	V	2	FALSE
Q8GYM3	AUG4_ARATH AUGMIN subunit 4 OS=Arabidopsis thaliana OX=3702 GN=AUG4 PE=1 SV=1	2	V	Q9FMB4	AUG5_ARATH AUGMIN subunit 5 OS=Arabidopsis thaliana OX=3702 GN=AUG5 PE=1 SV=1	705	K	1	FALSE
A0A140NDV1	rplI_ECOBD Large ribosomal subunit protein bL9 OS=Escherichia coli (strain B / BL21-DE3) OX=469008 GN=rplI PE=1 SV=1	104	T	A0A140NDV1	rplI_ECOBD Large ribosomal subunit protein bL9 OS=Escherichia coli (strain B / BL21-DE3) OX=469008 GN=rplI PE=1 SV=1	113	S	1	TRUE
A0A140NFM7	rplA_ECOBD Large ribosomal subunit protein uL1 OS=Escherichia coli (strain B / BL21-DE3) OX=469008 GN=rplA PE=3 SV=1	31	K	A0A140NFM7	rplA_ECOBD Large ribosomal subunit protein uL1 OS=Escherichia coli (strain B / BL21-DE3) OX=469008 GN=rplA PE=3 SV=1	184	K	1	TRUE
A0A140NFM7	rplA_ECOBD Large ribosomal subunit protein uL1 OS=Escherichia coli (strain B / BL21-DE3) OX=469008 GN=rplA PE=3 SV=1	31	K	A0A140NFM7	rplA_ECOBD Large ribosomal subunit protein uL1 OS=Escherichia coli (strain B / BL21-DE3) OX=469008 GN=rplA PE=3 SV=1	54	K	1	TRUE
A0A140NFM7	rplA_ECOBD Large ribosomal subunit protein uL1 OS=Escherichia coli (strain B / BL21-DE3) OX=469008 GN=rplA PE=3 SV=1	14	K	A0A140NFM7	rplA_ECOBD Large ribosomal subunit protein uL1 OS=Escherichia coli (strain B / BL21-DE3) OX=469008 GN=rplA PE=3 SV=1	31	K	1	TRUE
A0A140NBQ1	rhlE_ECOBD ATP-dependent RNA helicase RhlE OS=Escherichia coli (strain B / BL21-DE3) OX=469008 GN=rhlE PE=3 SV=1	423	K	A0A140NBQ1	rhlE_ECOBD ATP-dependent RNA helicase RhlE OS=Escherichia coli (strain B / BL21-DE3) OX=469008 GN=rhlE PE=3 SV=1	449	K	2	TRUE
A0A140N5F4	pnp_ECOBD Polyribonucleotide nucleotidyltransferase OS=Escherichia coli (strain B / BL21-DE3) OX=469008 GN=pnp PE=3 SV=1	420	K	A0A140N5F4	pnp_ECOBD Polyribonucleotide nucleotidyltransferase OS=Escherichia coli (strain B / BL21-DE3) OX=469008 GN=pnp PE=3 SV=1	559	K	1	TRUE
A0A140N4H3	rpsL_ECOBD Small ribosomal subunit protein uS12 OS=Escherichia coli (strain B / BL21-DE3) OX=469008 GN=rpsL PE=1 SV=1	18	K	A0A140N4H3	rpsL_ECOBD Small ribosomal subunit protein uS12 OS=Escherichia coli (strain B / BL21-DE3) OX=469008 GN=rpsL PE=1 SV=1	44	K	1	TRUE
Q9FMB4	AUG5_ARATH AUGMIN subunit 5 OS=Arabidopsis thaliana OX=3702 GN=AUG5 PE=1 SV=1	34	S	Q9FMB4	AUG5_ARATH AUGMIN subunit 5 OS=Arabidopsis thaliana OX=3702 GN=AUG5 PE=1 SV=1	36	S	5	TRUE
A0A140N2Z9	rpsI_ECOBD Small ribosomal subunit protein uS9 OS=Escherichia coli (strain B / BL21-DE3) OX=469008 GN=rpsI PE=1 SV=1	84	T	A0A140N7J1	rplB_ECOBD Large ribosomal subunit protein uL2 OS=Escherichia coli (strain B / BL21-DE3) OX=469008 GN=rplB PE=1 SV=1	147	K	1	FALSE
A0A140N7J1	rplB_ECOBD Large ribosomal subunit protein uL2 OS=Escherichia coli (strain B / BL21-DE3) OX=469008 GN=rplB PE=1 SV=1	147	K	A0A140N7J1	rplB_ECOBD Large ribosomal subunit protein uL2 OS=Escherichia coli (strain B / BL21-DE3) OX=469008 GN=rplB PE=1 SV=1	207	K	2	TRUE
A0A140N7J1	rplB_ECOBD Large ribosomal subunit protein uL2 OS=Escherichia coli (strain B / BL21-DE3) OX=469008 GN=rplB PE=1 SV=1	147	K	A0A140N7J1	rplB_ECOBD Large ribosomal subunit protein uL2 OS=Escherichia coli (strain B / BL21-DE3) OX=469008 GN=rplB PE=1 SV=1	171	Y	2	TRUE
A0A140N7J1	rplB_ECOBD Large ribosomal subunit protein uL2 OS=Escherichia coli (strain B / BL21-DE3) OX=469008 GN=rplB PE=1 SV=1	147	K	A0A140N7J1	rplB_ECOBD Large ribosomal subunit protein uL2 OS=Escherichia coli (strain B / BL21-DE3) OX=469008 GN=rplB PE=1 SV=1	161	Y	1	TRUE
Q8GYM3	AUG4_ARATH AUGMIN subunit 4 OS=Arabidopsis thaliana OX=3702 GN=AUG4 PE=1 SV=1	1	M	Q9FMB4	AUG5_ARATH AUGMIN subunit 5 OS=Arabidopsis thaliana OX=3702 GN=AUG5 PE=1 SV=1	705	K	1	FALSE
A0A140NBQ1	rhlE_ECOBD ATP-dependent RNA helicase RhlE OS=Escherichia coli (strain B / BL21-DE3) OX=469008 GN=rhlE PE=3 SV=1	180	K	A0A140NBQ1	rhlE_ECOBD ATP-dependent RNA helicase RhlE OS=Escherichia coli (strain B / BL21-DE3) OX=469008 GN=rhlE PE=3 SV=1	292	K	1	TRUE
A0A140N7J1	rplB_ECOBD Large ribosomal subunit protein uL2 OS=Escherichia coli (strain B / BL21-DE3) OX=469008 GN=rplB PE=1 SV=1	150	K	A0A140NBQ1	rhlE_ECOBD ATP-dependent RNA helicase RhlE OS=Escherichia coli (strain B / BL21-DE3) OX=469008 GN=rhlE PE=3 SV=1	449	K	3	FALSE
A0A140N7J1	rplB_ECOBD Large ribosomal subunit protein uL2 OS=Escherichia coli (strain B / BL21-DE3) OX=469008 GN=rplB PE=1 SV=1	150	K	A0A140N7J1	rplB_ECOBD Large ribosomal subunit protein uL2 OS=Escherichia coli (strain B / BL21-DE3) OX=469008 GN=rplB PE=1 SV=1	161	Y	2	TRUE
A0A140N7J1	rplB_ECOBD Large ribosomal subunit protein uL2 OS=Escherichia coli (strain B / BL21-DE3) OX=469008 GN=rplB PE=1 SV=1	150	K	A0A140NBQ1	rhlE_ECOBD ATP-dependent RNA helicase RhlE OS=Escherichia coli (strain B / BL21-DE3) OX=469008 GN=rhlE PE=3 SV=1	436	K	3	FALSE
A0A140N7J1	rplB_ECOBD Large ribosomal subunit protein uL2 OS=Escherichia coli (strain B / BL21-DE3) OX=469008 GN=rplB PE=1 SV=1	147	K	A0A140N7J1	rplB_ECOBD Large ribosomal subunit protein uL2 OS=Escherichia coli (strain B / BL21-DE3) OX=469008 GN=rplB PE=1 SV=1	265	K	1	TRUE
A0A140SS80	rpoB_ECOBD DNA-directed RNA polymerase subunit beta OS=Escherichia coli (strain B / BL21-DE3) OX=469008 GN=rpoB PE=3 SV=1	890	K	A0A140SS80	rpoB_ECOBD DNA-directed RNA polymerase subunit beta OS=Escherichia coli (strain B / BL21-DE3) OX=469008 GN=rpoB PE=3 SV=1	909	K	1	TRUE
A0A140N4Y7	deaD_ECOBD ATP-dependent RNA helicase DeaD OS=Escherichia coli (strain B / BL21-DE3) OX=469008 GN=deaD PE=3 SV=1	56	K	A0A140N4Y7	deaD_ECOBD ATP-dependent RNA helicase DeaD OS=Escherichia coli (strain B / BL21-DE3) OX=469008 GN=deaD PE=3 SV=1	365	K	1	TRUE
A0A140N2U0	rpoA_ECOBD DNA-directed RNA polymerase subunit alpha OS=Escherichia coli (strain B / BL21-DE3) OX=469008 GN=rpoA PE=3 SV=1	1	M	A0A140NH27	rpoC_ECOBD DNA-directed RNA polymerase subunit beta' OS=Escherichia coli (strain B / BL21-DE3) OX=469008 GN=rpoC PE=3 SV=1	521	K	1	FALSE
A0A140N4H3	rpsL_ECOBD Small ribosomal subunit protein uS12 OS=Escherichia coli (strain B / BL21-DE3) OX=469008 GN=rpsL PE=1 SV=1	2	A	A0A140N4H3	rpsL_ECOBD Small ribosomal subunit protein uS12 OS=Escherichia coli (strain B / BL21-DE3) OX=469008 GN=rpsL PE=1 SV=1	15	K	1	TRUE
F4IK01	AUG1_ARATH AUGMIN subunit 1 OS=Arabidopsis thaliana OX=3702 GN=AUG1 PE=1 SV=1	249	K	F4IK01	AUG1_ARATH AUGMIN subunit 1 OS=Arabidopsis thaliana OX=3702 GN=AUG1 PE=1 SV=1	265	K	1	TRUE
A0A140N5K8	rplD_ECOBD Large ribosomal subunit protein uL4 OS=Escherichia coli (strain B / BL21-DE3) OX=469008 GN=rplD PE=1 SV=1	123	K	A0A140N5K8	rplD_ECOBD Large ribosomal subunit protein uL4 OS=Escherichia coli (strain B / BL21-DE3) OX=469008 GN=rplD PE=1 SV=1	137	K	2	TRUE
A0A140NBQ1	rhlE_ECOBD ATP-dependent RNA helicase RhlE OS=Escherichia coli (strain B / BL21-DE3) OX=469008 GN=rhlE PE=3 SV=1	279	K	A0A140NBQ1	rhlE_ECOBD ATP-dependent RNA helicase RhlE OS=Escherichia coli (strain B / BL21-DE3) OX=469008 GN=rhlE PE=3 SV=1	292	K	2	TRUE
A0A140NBQ1	rhlE_ECOBD ATP-dependent RNA helicase RhlE OS=Escherichia coli (strain B / BL21-DE3) OX=469008 GN=rhlE PE=3 SV=1	292	K	A0A140NBQ1	rhlE_ECOBD ATP-dependent RNA helicase RhlE OS=Escherichia coli (strain B / BL21-DE3) OX=469008 GN=rhlE PE=3 SV=1	436	K	1	TRUE
A0A140NH65	groEL_ECOBD Chaperonin GroEL OS=Escherichia coli (strain B / BL21-DE3) OX=469008 GN=groEL PE=1 SV=1	34	K	A0A140NH65	groEL_ECOBD Chaperonin GroEL OS=Escherichia coli (strain B / BL21-DE3) OX=469008 GN=groEL PE=1 SV=1	122	K	5	TRUE
A0A140N5K8	rplD_ECOBD Large ribosomal subunit protein uL4 OS=Escherichia coli (strain B / BL21-DE3) OX=469008 GN=rplD PE=1 SV=1	10	S	A0A140NH27	rpoC_ECOBD DNA-directed RNA polymerase subunit beta' OS=Escherichia coli (strain B / BL21-DE3) OX=469008 GN=rpoC PE=3 SV=1	122	S	1	FALSE
F4IK01	AUG1_ARATH AUGMIN subunit 1 OS=Arabidopsis thaliana OX=3702 GN=AUG1 PE=1 SV=1	148	K	F4IK01	AUG1_ARATH AUGMIN subunit 1 OS=Arabidopsis thaliana OX=3702 GN=AUG1 PE=1 SV=1	151	K	1	TRUE
A0A140N5K8	rplD_ECOBD Large ribosomal subunit protein uL4 OS=Escherichia coli (strain B / BL21-DE3) OX=469008 GN=rplD PE=1 SV=1	57	K	A0A140N5K8	rplD_ECOBD Large ribosomal subunit protein uL4 OS=Escherichia coli (strain B / BL21-DE3) OX=469008 GN=rplD PE=1 SV=1	63	K	1	TRUE
A0A140N4Y7	deaD_ECOBD ATP-dependent RNA helicase DeaD OS=Escherichia coli (strain B / BL21-DE3) OX=469008 GN=deaD PE=3 SV=1	203	K	A0A140N4Y7	deaD_ECOBD ATP-dependent RNA helicase DeaD OS=Escherichia coli (strain B / BL21-DE3) OX=469008 GN=deaD PE=3 SV=1	232	K	1	TRUE
A0A140N4H3	rpsL_ECOBD Small ribosomal subunit protein uS12 OS=Escherichia coli (strain B / BL21-DE3) OX=469008 GN=rpsL PE=1 SV=1	2	A	A0A140N537	rpsH_ECOBD Small ribosomal subunit protein uS8 OS=Escherichia coli (strain B / BL21-DE3) OX=469008 GN=rpsH PE=1 SV=1	22	K	2	FALSE
A0A140N537	rpsH_ECOBD Small ribosomal subunit protein uS8 OS=Escherichia coli (strain B / BL21-DE3) OX=469008 GN=rpsH PE=1 SV=1	22	K	A0A140NBQ1	rhlE_ECOBD ATP-dependent RNA helicase RhlE OS=Escherichia coli (strain B / BL21-DE3) OX=469008 GN=rhlE PE=3 SV=1	449	K	2	FALSE
F4IK01	AUG1_ARATH AUGMIN subunit 1 OS=Arabidopsis thaliana OX=3702 GN=AUG1 PE=1 SV=1	151	K	Q9FMB4	AUG5_ARATH AUGMIN subunit 5 OS=Arabidopsis thaliana OX=3702 GN=AUG5 PE=1 SV=1	67	K	1	FALSE
Q8GYM3	AUG4_ARATH AUGMIN subunit 4 OS=Arabidopsis thaliana OX=3702 GN=AUG4 PE=1 SV=1	36	T	Q8GYM3	AUG4_ARATH AUGMIN subunit 4 OS=Arabidopsis thaliana OX=3702 GN=AUG4 PE=1 SV=1	38	S	4	TRUE
A0A140N7J1	rplB_ECOBD Large ribosomal subunit protein uL2 OS=Escherichia coli (strain B / BL21-DE3) OX=469008 GN=rplB PE=1 SV=1	18	K	A0A140N7J1	rplB_ECOBD Large ribosomal subunit protein uL2 OS=Escherichia coli (strain B / BL21-DE3) OX=469008 GN=rplB PE=1 SV=1	207	K	1	TRUE
A0A140N4H3	rpsL_ECOBD Small ribosomal subunit protein uS12 OS=Escherichia coli (strain B / BL21-DE3) OX=469008 GN=rpsL PE=1 SV=1	18	K	A0A140N4H3	rpsL_ECOBD Small ribosomal subunit protein uS12 OS=Escherichia coli (strain B / BL21-DE3) OX=469008 GN=rpsL PE=1 SV=1	43	K	5	TRUE
A0A140N4H3	rpsL_ECOBD Small ribosomal subunit protein uS12 OS=Escherichia coli (strain B / BL21-DE3) OX=469008 GN=rpsL PE=1 SV=1	2	A	A0A140N4H3	rpsL_ECOBD Small ribosomal subunit protein uS12 OS=Escherichia coli (strain B / BL21-DE3) OX=469008 GN=rpsL PE=1 SV=1	18	K	4	TRUE
A0A140N537	rpsH_ECOBD Small ribosomal subunit protein uS8 OS=Escherichia coli (strain B / BL21-DE3) OX=469008 GN=rpsH PE=1 SV=1	22	K	A0A140N548	rpsD_ECOBD Small ribosomal subunit protein uS4 OS=Escherichia coli (strain B / BL21-DE3) OX=469008 GN=rpsD PE=1 SV=1	22	K	1	FALSE
A0A140N537	rpsH_ECOBD Small ribosomal subunit protein uS8 OS=Escherichia coli (strain B / BL21-DE3) OX=469008 GN=rpsH PE=1 SV=1	22	K	A0A140NBQ1	rhlE_ECOBD ATP-dependent RNA helicase RhlE OS=Escherichia coli (strain B / BL21-DE3) OX=469008 GN=rhlE PE=3 SV=1	292	K	1	FALSE
A0A140N4H3	rpsL_ECOBD Small ribosomal subunit protein uS12 OS=Escherichia coli (strain B / BL21-DE3) OX=469008 GN=rpsL PE=1 SV=1	2	A	A0A140N9H5	ECBD_1099_1099 PE=4 SV=1	41	K	1	FALSE
A0A140N4H3	rpsL_ECOBD Small ribosomal subunit protein uS12 OS=Escherichia coli (strain B / BL21-DE3) OX=469008 GN=rpsL PE=1 SV=1	2	A	A0A140N548	rpsD_ECOBD Small ribosomal subunit protein uS4 OS=Escherichia coli (strain B / BL21-DE3) OX=469008 GN=rpsD PE=1 SV=1	77	K	1	FALSE
A0A140NBQ1	rhlE_ECOBD ATP-dependent RNA helicase RhlE OS=Escherichia coli (strain B / BL21-DE3) OX=469008 GN=rhlE PE=3 SV=1	427	K	A0A140NBQ1	rhlE_ECOBD ATP-dependent RNA helicase RhlE OS=Escherichia coli (strain B / BL21-DE3) OX=469008 GN=rhlE PE=3 SV=1	449	K	4	TRUE
A0A140NBQ1	rhlE_ECOBD ATP-dependent RNA helicase RhlE OS=Escherichia coli (strain B / BL21-DE3) OX=469008 GN=rhlE PE=3 SV=1	427	K	A0A140NBQ1	rhlE_ECOBD ATP-dependent RNA helicase RhlE OS=Escherichia coli (strain B / BL21-DE3) OX=469008 GN=rhlE PE=3 SV=1	436	K	3	TRUE
A0A140NH65	groEL_ECOBD Chaperonin GroEL OS=Escherichia coli (strain B / BL21-DE3) OX=469008 GN=groEL PE=1 SV=1	51	K	A0A140NH65	groEL_ECOBD Chaperonin GroEL OS=Escherichia coli (strain B / BL21-DE3) OX=469008 GN=groEL PE=1 SV=1	122	K	1	TRUE
A0A140NH65	groEL_ECOBD Chaperonin GroEL OS=Escherichia coli (strain B / BL21-DE3) OX=469008 GN=groEL PE=1 SV=1	42	K	A0A140NH65	groEL_ECOBD Chaperonin GroEL OS=Escherichia coli (strain B / BL21-DE3) OX=469008 GN=groEL PE=1 SV=1	122	K	1	TRUE
A0A140NH65	groEL_ECOBD Chaperonin GroEL OS=Escherichia coli (strain B / BL21-DE3) OX=469008 GN=groEL PE=1 SV=1	122	K	A0A140NH65	groEL_ECOBD Chaperonin GroEL OS=Escherichia coli (strain B / BL21-DE3) OX=469008 GN=groEL PE=1 SV=1	321	K	1	TRUE
A0A140NH65	groEL_ECOBD Chaperonin GroEL OS=Escherichia coli (strain B / BL21-DE3) OX=469008 GN=groEL PE=1 SV=1	15	K	A0A140NH65	groEL_ECOBD Chaperonin GroEL OS=Escherichia coli (strain B / BL21-DE3) OX=469008 GN=groEL PE=1 SV=1	122	K	1	TRUE
A0A140NH65	groEL_ECOBD Chaperonin GroEL OS=Escherichia coli (strain B / BL21-DE3) OX=469008 GN=groEL PE=1 SV=1	117	K	A0A140NH65	groEL_ECOBD Chaperonin GroEL OS=Escherichia coli (strain B / BL21-DE3) OX=469008 GN=groEL PE=1 SV=1	122	K	4	TRUE
A0A140NH65	groEL_ECOBD Chaperonin GroEL OS=Escherichia coli (strain B / BL21-DE3) OX=469008 GN=groEL PE=1 SV=1	7	K	A0A140NH65	groEL_ECOBD Chaperonin GroEL OS=Escherichia coli (strain B / BL21-DE3) OX=469008 GN=groEL PE=1 SV=1	122	K	1	TRUE
A0A140N5K8	rplD_ECOBD Large ribosomal subunit protein uL4 OS=Escherichia coli (strain B / BL21-DE3) OX=469008 GN=rplD PE=1 SV=1	74	K	A0A140N7J1	rplB_ECOBD Large ribosomal subunit protein uL2 OS=Escherichia coli (strain B / BL21-DE3) OX=469008 GN=rplB PE=1 SV=1	207	K	1	FALSE
A0A140N5K8	rplD_ECOBD Large ribosomal subunit protein uL4 OS=Escherichia coli (strain B / BL21-DE3) OX=469008 GN=rplD PE=1 SV=1	63	K	A0A140N5K8	rplD_ECOBD Large ribosomal subunit protein uL4 OS=Escherichia coli (strain B / BL21-DE3) OX=469008 GN=rplD PE=1 SV=1	74	K	1	TRUE
A0A140N2U0	rpoA_ECOBD DNA-directed RNA polymerase subunit alpha OS=Escherichia coli (strain B / BL21-DE3) OX=469008 GN=rpoA PE=3 SV=1	95	K	A0A140N2U0	rpoA_ECOBD DNA-directed RNA polymerase subunit alpha OS=Escherichia coli (strain B / BL21-DE3) OX=469008 GN=rpoA PE=3 SV=1	145	K	1	TRUE
A0A140N2Z9	rpsI_ECOBD Small ribosomal subunit protein uS9 OS=Escherichia coli (strain B / BL21-DE3) OX=469008 GN=rpsI PE=1 SV=1	2	A	A0A140N2Z9	rpsI_ECOBD Small ribosomal subunit protein uS9 OS=Escherichia coli (strain B / BL21-DE3) OX=469008 GN=rpsI PE=1 SV=1	22	K	3	TRUE
A0A140N2Z9	rpsI_ECOBD Small ribosomal subunit protein uS9 OS=Escherichia coli (strain B / BL21-DE3) OX=469008 GN=rpsI PE=1 SV=1	2	A	A0A140N2Z9	rpsI_ECOBD Small ribosomal subunit protein uS9 OS=Escherichia coli (strain B / BL21-DE3) OX=469008 GN=rpsI PE=1 SV=1	13	K	2	TRUE
A0A140N9H5	ECBD_1099_1099 PE=4 SV=1	34	K	A0A140N9H5	ECBD_1099_1099 PE=4 SV=1	55	K	1	TRUE
A0A140N6W8	rpsG_ECOBD Small ribosomal subunit protein uS7 OS=Escherichia coli (strain B / BL21-DE3) OX=469008 GN=rpsG PE=1 SV=1	114	K	A0A140N6W8	rpsG_ECOBD Small ribosomal subunit protein uS7 OS=Escherichia coli (strain B / BL21-DE3) OX=469008 GN=rpsG PE=1 SV=1	131	K	1	TRUE
A0A140N6W8	rpsG_ECOBD Small ribosomal subunit protein uS7 OS=Escherichia coli (strain B / BL21-DE3) OX=469008 GN=rpsG PE=1 SV=1	131	K	A0A140N6W8	rpsG_ECOBD Small ribosomal subunit protein uS7 OS=Escherichia coli (strain B / BL21-DE3) OX=469008 GN=rpsG PE=1 SV=1	137	K	1	TRUE
Q9FMB4	AUG5_ARATH AUGMIN subunit 5 OS=Arabidopsis thaliana OX=3702 GN=AUG5 PE=1 SV=1	67	K	Q9FMB4	AUG5_ARATH AUGMIN subunit 5 OS=Arabidopsis thaliana OX=3702 GN=AUG5 PE=1 SV=1	132	K	4	TRUE
A0A140N7J1	rplB_ECOBD Large ribosomal subunit protein uL2 OS=Escherichia coli (strain B / BL21-DE3) OX=469008 GN=rplB PE=1 SV=1	253	K	A0A140N7J1	rplB_ECOBD Large ribosomal subunit protein uL2 OS=Escherichia coli (strain B / BL21-DE3) OX=469008 GN=rplB PE=1 SV=1	265	K	1	TRUE
A0A140NAA1	rne_ECOBD Ribonuclease E OS=Escherichia coli (strain B / BL21-DE3) OX=469008 GN=rne PE=3 SV=1	189	K	A0A140NAA1	rne_ECOBD Ribonuclease E OS=Escherichia coli (strain B / BL21-DE3) OX=469008 GN=rne PE=3 SV=1	196	K	1	TRUE
A0A140NH27	rpoC_ECOBD DNA-directed RNA polymerase subunit beta' OS=Escherichia coli (strain B / BL21-DE3) OX=469008 GN=rpoC PE=3 SV=1	953	K	A0A140NH27	rpoC_ECOBD DNA-directed RNA polymerase subunit beta' OS=Escherichia coli (strain B / BL21-DE3) OX=469008 GN=rpoC PE=3 SV=1	992	K	2	TRUE
A0A140NH27	rpoC_ECOBD DNA-directed RNA polymerase subunit beta' OS=Escherichia coli (strain B / BL21-DE3) OX=469008 GN=rpoC PE=3 SV=1	955	K	A0A140NH27	rpoC_ECOBD DNA-directed RNA polymerase subunit beta' OS=Escherichia coli (strain B / BL21-DE3) OX=469008 GN=rpoC PE=3 SV=1	992	K	3	TRUE
A0A140NCE4	ECBD_2383_2383 PE=3 SV=1	358	K	A0A140NCE4	ECBD_2383_2383 PE=3 SV=1	388	K	1	TRUE
A0A140NCE4	ECBD_2383_2383 PE=3 SV=1	347	K	A0A140NCE4	ECBD_2383_2383 PE=3 SV=1	358	K	1	TRUE
A0A140N548	rpsD_ECOBD Small ribosomal subunit protein uS4 OS=Escherichia coli (strain B / BL21-DE3) OX=469008 GN=rpsD PE=1 SV=1	22	K	A0A140N548	rpsD_ECOBD Small ribosomal subunit protein uS4 OS=Escherichia coli (strain B / BL21-DE3) OX=469008 GN=rpsD PE=1 SV=1	33	K	1	TRUE
A0A140N537	rpsH_ECOBD Small ribosomal subunit protein uS8 OS=Escherichia coli (strain B / BL21-DE3) OX=469008 GN=rpsH PE=1 SV=1	22	K	A0A140N548	rpsD_ECOBD Small ribosomal subunit protein uS4 OS=Escherichia coli (strain B / BL21-DE3) OX=469008 GN=rpsD PE=1 SV=1	33	K	1	FALSE
A0A140N548	rpsD_ECOBD Small ribosomal subunit protein uS4 OS=Escherichia coli (strain B / BL21-DE3) OX=469008 GN=rpsD PE=1 SV=1	31	K	A0A140N7J1	rplB_ECOBD Large ribosomal subunit protein uL2 OS=Escherichia coli (strain B / BL21-DE3) OX=469008 GN=rplB PE=1 SV=1	207	K	1	FALSE
A0A140N548	rpsD_ECOBD Small ribosomal subunit protein uS4 OS=Escherichia coli (strain B / BL21-DE3) OX=469008 GN=rpsD PE=1 SV=1	8	K	A0A140N548	rpsD_ECOBD Small ribosomal subunit protein uS4 OS=Escherichia coli (strain B / BL21-DE3) OX=469008 GN=rpsD PE=1 SV=1	33	K	1	TRUE
A0A140N548	rpsD_ECOBD Small ribosomal subunit protein uS4 OS=Escherichia coli (strain B / BL21-DE3) OX=469008 GN=rpsD PE=1 SV=1	33	K	A0A140N548	rpsD_ECOBD Small ribosomal subunit protein uS4 OS=Escherichia coli (strain B / BL21-DE3) OX=469008 GN=rpsD PE=1 SV=1	77	K	1	TRUE
A0A140N5K8	rplD_ECOBD Large ribosomal subunit protein uL4 OS=Escherichia coli (strain B / BL21-DE3) OX=469008 GN=rplD PE=1 SV=1	47	K	A0A140N5K8	rplD_ECOBD Large ribosomal subunit protein uL4 OS=Escherichia coli (strain B / BL21-DE3) OX=469008 GN=rplD PE=1 SV=1	58	K	2	TRUE
A0A140N5I2	ECBD_1227_1227 PE=3 SV=1	391	K	A0A140N5I2	ECBD_1227_1227 PE=3 SV=1	432	K	1	TRUE
A0A140N548	rpsD_ECOBD Small ribosomal subunit protein uS4 OS=Escherichia coli (strain B / BL21-DE3) OX=469008 GN=rpsD PE=1 SV=1	121	K	A0A140N548	rpsD_ECOBD Small ribosomal subunit protein uS4 OS=Escherichia coli (strain B / BL21-DE3) OX=469008 GN=rpsD PE=1 SV=1	156	K	1	TRUE
A0A140N4Y7	deaD_ECOBD ATP-dependent RNA helicase DeaD OS=Escherichia coli (strain B / BL21-DE3) OX=469008 GN=deaD PE=3 SV=1	132	T	A0A140N4Y7	deaD_ECOBD ATP-dependent RNA helicase DeaD OS=Escherichia coli (strain B / BL21-DE3) OX=469008 GN=deaD PE=3 SV=1	141	K	1	TRUE
A0A140N6W8	rpsG_ECOBD Small ribosomal subunit protein uS7 OS=Escherichia coli (strain B / BL21-DE3) OX=469008 GN=rpsG PE=1 SV=1	11	K	A0A140N6W8	rpsG_ECOBD Small ribosomal subunit protein uS7 OS=Escherichia coli (strain B / BL21-DE3) OX=469008 GN=rpsG PE=1 SV=1	85	Y	1	TRUE
A0A140ND72	atpA_ECOBD ATP synthase subunit alpha OS=Escherichia coli (strain B / BL21-DE3) OX=469008 GN=atpA PE=3 SV=1	388	K	A0A140ND72	atpA_ECOBD ATP synthase subunit alpha OS=Escherichia coli (strain B / BL21-DE3) OX=469008 GN=atpA PE=3 SV=1	501	K	1	TRUE
Q0WQE7	AUG3_ARATH AUGMIN subunit 3 OS=Arabidopsis thaliana OX=3702 GN=AUG3 PE=1 SV=1	1	M	Q0WQE7	AUG3_ARATH AUGMIN subunit 3 OS=Arabidopsis thaliana OX=3702 GN=AUG3 PE=1 SV=1	558	T	1	TRUE
A0A140N537	rpsH_ECOBD Small ribosomal subunit protein uS8 OS=Escherichia coli (strain B / BL21-DE3) OX=469008 GN=rpsH PE=1 SV=1	22	K	A0A140N537	rpsH_ECOBD Small ribosomal subunit protein uS8 OS=Escherichia coli (strain B / BL21-DE3) OX=469008 GN=rpsH PE=1 SV=1	69	K	2	TRUE
A0A140N7J1	rplB_ECOBD Large ribosomal subunit protein uL2 OS=Escherichia coli (strain B / BL21-DE3) OX=469008 GN=rplB PE=1 SV=1	207	K	A0A140N7J1	rplB_ECOBD Large ribosomal subunit protein uL2 OS=Escherichia coli (strain B / BL21-DE3) OX=469008 GN=rplB PE=1 SV=1	255	K	2	TRUE
A0A140N3G7	rplC_ECOBD Large ribosomal subunit protein uL3 OS=Escherichia coli (strain B / BL21-DE3) OX=469008 GN=rplC PE=1 SV=1	56	K	A0A140N3G7	rplC_ECOBD Large ribosomal subunit protein uL3 OS=Escherichia coli (strain B / BL21-DE3) OX=469008 GN=rplC PE=1 SV=1	70	K	1	TRUE
A0A140NFM7	rplA_ECOBD Large ribosomal subunit protein uL1 OS=Escherichia coli (strain B / BL21-DE3) OX=469008 GN=rplA PE=3 SV=1	3	K	A0A140NFM7	rplA_ECOBD Large ribosomal subunit protein uL1 OS=Escherichia coli (strain B / BL21-DE3) OX=469008 GN=rplA PE=3 SV=1	14	K	1	TRUE
O48767	AUG2_ARATH AUGMIN subunit 2 OS=Arabidopsis thaliana OX=3702 GN=AUG2 PE=1 SV=2	231	T	O48767	AUG2_ARATH AUGMIN subunit 2 OS=Arabidopsis thaliana OX=3702 GN=AUG2 PE=1 SV=2	235	S	1	TRUE
A0A140N5F4	pnp_ECOBD Polyribonucleotide nucleotidyltransferase OS=Escherichia coli (strain B / BL21-DE3) OX=469008 GN=pnp PE=3 SV=1	1	M	A0A140N5F4	pnp_ECOBD Polyribonucleotide nucleotidyltransferase OS=Escherichia coli (strain B / BL21-DE3) OX=469008 GN=pnp PE=3 SV=1	8	K	2	TRUE
A0A140NFK2	rpsB_ECOBD Small ribosomal subunit protein uS2 OS=Escherichia coli (strain B / BL21-DE3) OX=469008 GN=rpsB PE=1 SV=1	105	K	A0A140NFK2	rpsB_ECOBD Small ribosomal subunit protein uS2 OS=Escherichia coli (strain B / BL21-DE3) OX=469008 GN=rpsB PE=1 SV=1	115	K	1	TRUE
A0A140NFK2	rpsB_ECOBD Small ribosomal subunit protein uS2 OS=Escherichia coli (strain B / BL21-DE3) OX=469008 GN=rpsB PE=1 SV=1	66	K	A0A140NFK2	rpsB_ECOBD Small ribosomal subunit protein uS2 OS=Escherichia coli (strain B / BL21-DE3) OX=469008 GN=rpsB PE=1 SV=1	115	K	2	TRUE
A0A140N548	rpsD_ECOBD Small ribosomal subunit protein uS4 OS=Escherichia coli (strain B / BL21-DE3) OX=469008 GN=rpsD PE=1 SV=1	167	K	A0A140N548	rpsD_ECOBD Small ribosomal subunit protein uS4 OS=Escherichia coli (strain B / BL21-DE3) OX=469008 GN=rpsD PE=1 SV=1	183	K	4	TRUE
A0A140N548	rpsD_ECOBD Small ribosomal subunit protein uS4 OS=Escherichia coli (strain B / BL21-DE3) OX=469008 GN=rpsD PE=1 SV=1	167	K	A0A140N548	rpsD_ECOBD Small ribosomal subunit protein uS4 OS=Escherichia coli (strain B / BL21-DE3) OX=469008 GN=rpsD PE=1 SV=1	181	T	1	TRUE
A0A140NH27	rpoC_ECOBD DNA-directed RNA polymerase subunit beta' OS=Escherichia coli (strain B / BL21-DE3) OX=469008 GN=rpoC PE=3 SV=1	781	K	A0A140SS80	rpoB_ECOBD DNA-directed RNA polymerase subunit beta OS=Escherichia coli (strain B / BL21-DE3) OX=469008 GN=rpoB PE=3 SV=1	163	K	2	FALSE
A0A140NCE4	ECBD_2383_2383 PE=3 SV=1	2	A	A0A140NCE4	ECBD_2383_2383 PE=3 SV=1	143	K	1	TRUE
A0A140NCE4	ECBD_2383_2383 PE=3 SV=1	2	A	A0A140NCE4	ECBD_2383_2383 PE=3 SV=1	347	K	2	TRUE
A0A140N9H5	ECBD_1099_1099 PE=4 SV=1	1	M	A0A140N9H5	ECBD_1099_1099 PE=4 SV=1	141	K	1	TRUE
A0A140N548	rpsD_ECOBD Small ribosomal subunit protein uS4 OS=Escherichia coli (strain B / BL21-DE3) OX=469008 GN=rpsD PE=1 SV=1	121	K	A0A140N548	rpsD_ECOBD Small ribosomal subunit protein uS4 OS=Escherichia coli (strain B / BL21-DE3) OX=469008 GN=rpsD PE=1 SV=1	148	K	1	TRUE
O48767	AUG2_ARATH AUGMIN subunit 2 OS=Arabidopsis thaliana OX=3702 GN=AUG2 PE=1 SV=2	256	K	Q0WTP1	AUG7_ARATH AUGMIN subunit 7 OS=Arabidopsis thaliana OX=3702 GN=AUG7 PE=1 SV=1	2	A	1	FALSE
A0A140N2Z9	rpsI_ECOBD Small ribosomal subunit protein uS9 OS=Escherichia coli (strain B / BL21-DE3) OX=469008 GN=rpsI PE=1 SV=1	13	K	A0A140N2Z9	rpsI_ECOBD Small ribosomal subunit protein uS9 OS=Escherichia coli (strain B / BL21-DE3) OX=469008 GN=rpsI PE=1 SV=1	114	K	1	TRUE
A0A140NH65	groEL_ECOBD Chaperonin GroEL OS=Escherichia coli (strain B / BL21-DE3) OX=469008 GN=groEL PE=1 SV=1	425	K	A0A140NH65	groEL_ECOBD Chaperonin GroEL OS=Escherichia coli (strain B / BL21-DE3) OX=469008 GN=groEL PE=1 SV=1	441	K	3	TRUE
A0A140N5F4	pnp_ECOBD Polyribonucleotide nucleotidyltransferase OS=Escherichia coli (strain B / BL21-DE3) OX=469008 GN=pnp PE=3 SV=1	571	K	A0A140N5F4	pnp_ECOBD Polyribonucleotide nucleotidyltransferase OS=Escherichia coli (strain B / BL21-DE3) OX=469008 GN=pnp PE=3 SV=1	571	K	2	TRUE
A0A140N5F4	pnp_ECOBD Polyribonucleotide nucleotidyltransferase OS=Escherichia coli (strain B / BL21-DE3) OX=469008 GN=pnp PE=3 SV=1	566	K	A0A140N5F4	pnp_ECOBD Polyribonucleotide nucleotidyltransferase OS=Escherichia coli (strain B / BL21-DE3) OX=469008 GN=pnp PE=3 SV=1	571	K	3	TRUE
A0A140N5F4	pnp_ECOBD Polyribonucleotide nucleotidyltransferase OS=Escherichia coli (strain B / BL21-DE3) OX=469008 GN=pnp PE=3 SV=1	566	K	A0A140N5F4	pnp_ECOBD Polyribonucleotide nucleotidyltransferase OS=Escherichia coli (strain B / BL21-DE3) OX=469008 GN=pnp PE=3 SV=1	628	K	1	TRUE
A0A140N9H5	ECBD_1099_1099 PE=4 SV=1	92	K	A0A140N9H5	ECBD_1099_1099 PE=4 SV=1	141	K	2	TRUE
A0A140NBQ1	rhlE_ECOBD ATP-dependent RNA helicase RhlE OS=Escherichia coli (strain B / BL21-DE3) OX=469008 GN=rhlE PE=3 SV=1	200	K	A0A140NBQ1	rhlE_ECOBD ATP-dependent RNA helicase RhlE OS=Escherichia coli (strain B / BL21-DE3) OX=469008 GN=rhlE PE=3 SV=1	449	K	2	TRUE
A0A140NBQ1	rhlE_ECOBD ATP-dependent RNA helicase RhlE OS=Escherichia coli (strain B / BL21-DE3) OX=469008 GN=rhlE PE=3 SV=1	200	K	A0A140NBQ1	rhlE_ECOBD ATP-dependent RNA helicase RhlE OS=Escherichia coli (strain B / BL21-DE3) OX=469008 GN=rhlE PE=3 SV=1	436	K	1	TRUE
A0A140NA80	ECBD_2937_2937 PE=3 SV=1	2	K	A0A140NA80	ECBD_2937_2937 PE=3 SV=1	124	K	1	TRUE
A0A140NA80	ECBD_2937_2937 PE=3 SV=1	124	K	A0A140NA80	ECBD_2937_2937 PE=3 SV=1	281	K	2	TRUE
A0A140N7J1	rplB_ECOBD Large ribosomal subunit protein uL2 OS=Escherichia coli (strain B / BL21-DE3) OX=469008 GN=rplB PE=1 SV=1	255	K	A0A140N7J1	rplB_ECOBD Large ribosomal subunit protein uL2 OS=Escherichia coli (strain B / BL21-DE3) OX=469008 GN=rplB PE=1 SV=1	265	K	1	TRUE
A0A140NBQ1	rhlE_ECOBD ATP-dependent RNA helicase RhlE OS=Escherichia coli (strain B / BL21-DE3) OX=469008 GN=rhlE PE=3 SV=1	421	S	A0A140NBQ1	rhlE_ECOBD ATP-dependent RNA helicase RhlE OS=Escherichia coli (strain B / BL21-DE3) OX=469008 GN=rhlE PE=3 SV=1	427	K	1	TRUE
Q0WQE7	AUG3_ARATH AUGMIN subunit 3 OS=Arabidopsis thaliana OX=3702 GN=AUG3 PE=1 SV=1	103	K	Q0WQE7	AUG3_ARATH AUGMIN subunit 3 OS=Arabidopsis thaliana OX=3702 GN=AUG3 PE=1 SV=1	113	K	1	TRUE
A0A140N5L7	rplX_ECOBD Large ribosomal subunit protein uL24 OS=Escherichia coli (strain B / BL21-DE3) OX=469008 GN=rplX PE=1 SV=1	4	K	A0A140N5L7	rplX_ECOBD Large ribosomal subunit protein uL24 OS=Escherichia coli (strain B / BL21-DE3) OX=469008 GN=rplX PE=1 SV=1	97	K	1	TRUE
A0A140N5L7	rplX_ECOBD Large ribosomal subunit protein uL24 OS=Escherichia coli (strain B / BL21-DE3) OX=469008 GN=rplX PE=1 SV=1	2	A	A0A140N5L7	rplX_ECOBD Large ribosomal subunit protein uL24 OS=Escherichia coli (strain B / BL21-DE3) OX=469008 GN=rplX PE=1 SV=1	2	A	1	TRUE
A0A140NA80	ECBD_2937_2937 PE=3 SV=1	472	S	A0A140NA80	ECBD_2937_2937 PE=3 SV=1	482	K	5	TRUE
A0A140N5K8	rplD_ECOBD Large ribosomal subunit protein uL4 OS=Escherichia coli (strain B / BL21-DE3) OX=469008 GN=rplD PE=1 SV=1	1	M	A0A140N5K8	rplD_ECOBD Large ribosomal subunit protein uL4 OS=Escherichia coli (strain B / BL21-DE3) OX=469008 GN=rplD PE=1 SV=1	106	K	1	TRUE
A0A140NAC4	ECBD_2991_2991 PE=3 SV=1	125	K	A0A140NAC4	ECBD_2991_2991 PE=3 SV=1	132	K	1	TRUE
F4IK01	AUG1_ARATH AUGMIN subunit 1 OS=Arabidopsis thaliana OX=3702 GN=AUG1 PE=1 SV=1	246	K	F4IK01	AUG1_ARATH AUGMIN subunit 1 OS=Arabidopsis thaliana OX=3702 GN=AUG1 PE=1 SV=1	254	T	1	TRUE
A0A140NH65	groEL_ECOBD Chaperonin GroEL OS=Escherichia coli (strain B / BL21-DE3) OX=469008 GN=groEL PE=1 SV=1	226	K	A0A140NH65	groEL_ECOBD Chaperonin GroEL OS=Escherichia coli (strain B / BL21-DE3) OX=469008 GN=groEL PE=1 SV=1	272	K	1	TRUE
O48767	AUG2_ARATH AUGMIN subunit 2 OS=Arabidopsis thaliana OX=3702 GN=AUG2 PE=1 SV=2	256	K	O48767	AUG2_ARATH AUGMIN subunit 2 OS=Arabidopsis thaliana OX=3702 GN=AUG2 PE=1 SV=2	292	K	2	TRUE
A0A140NA80	ECBD_2937_2937 PE=3 SV=1	2	K	A0A140NBA5	ECBD_2684_2684 PE=3 SV=1	350	K	1	FALSE
A0A140SS80	rpoB_ECOBD DNA-directed RNA polymerase subunit beta OS=Escherichia coli (strain B / BL21-DE3) OX=469008 GN=rpoB PE=3 SV=1	1	M	A0A140SS80	rpoB_ECOBD DNA-directed RNA polymerase subunit beta OS=Escherichia coli (strain B / BL21-DE3) OX=469008 GN=rpoB PE=3 SV=1	1158	K	6	TRUE
A0A140N7K8	rpsN_ECOBD Small ribosomal subunit protein uS14 OS=Escherichia coli (strain B / BL21-DE3) OX=469008 GN=rpsN PE=1 SV=1	19	K	A0A140N7K8	rpsN_ECOBD Small ribosomal subunit protein uS14 OS=Escherichia coli (strain B / BL21-DE3) OX=469008 GN=rpsN PE=1 SV=1	47	K	2	TRUE
A0A140ND17	secA_ECOBD Protein translocase subunit SecA OS=Escherichia coli (strain B / BL21-DE3) OX=469008 GN=secA PE=2 SV=1	421	K	A0A140ND17	secA_ECOBD Protein translocase subunit SecA OS=Escherichia coli (strain B / BL21-DE3) OX=469008 GN=secA PE=2 SV=1	448	K	1	TRUE
A0A140N3T4	infB_ECOBD Translation initiation factor IF-2 OS=Escherichia coli (strain B / BL21-DE3) OX=469008 GN=infB PE=3 SV=1	665	K	A0A140N3T4	infB_ECOBD Translation initiation factor IF-2 OS=Escherichia coli (strain B / BL21-DE3) OX=469008 GN=infB PE=3 SV=1	671	K	1	TRUE
A0A140N5K8	rplD_ECOBD Large ribosomal subunit protein uL4 OS=Escherichia coli (strain B / BL21-DE3) OX=469008 GN=rplD PE=1 SV=1	1	M	A0A140N5K8	rplD_ECOBD Large ribosomal subunit protein uL4 OS=Escherichia coli (strain B / BL21-DE3) OX=469008 GN=rplD PE=1 SV=1	137	K	2	TRUE
A0A140NH27	rpoC_ECOBD DNA-directed RNA polymerase subunit beta' OS=Escherichia coli (strain B / BL21-DE3) OX=469008 GN=rpoC PE=3 SV=1	50	K	A0A140NH27	rpoC_ECOBD DNA-directed RNA polymerase subunit beta' OS=Escherichia coli (strain B / BL21-DE3) OX=469008 GN=rpoC PE=3 SV=1	87	K	2	TRUE
A0A140NBA5	ECBD_2684_2684 PE=3 SV=1	434	K	A0A140NBA5	ECBD_2684_2684 PE=3 SV=1	450	K	1	TRUE
A0A140SS80	rpoB_ECOBD DNA-directed RNA polymerase subunit beta OS=Escherichia coli (strain B / BL21-DE3) OX=469008 GN=rpoB PE=3 SV=1	1322	S	Q8GYM3	AUG4_ARATH AUGMIN subunit 4 OS=Arabidopsis thaliana OX=3702 GN=AUG4 PE=1 SV=1	256	S	1	FALSE
A0A140N7J1	rplB_ECOBD Large ribosomal subunit protein uL2 OS=Escherichia coli (strain B / BL21-DE3) OX=469008 GN=rplB PE=1 SV=1	83	Y	A0A140N7J1	rplB_ECOBD Large ribosomal subunit protein uL2 OS=Escherichia coli (strain B / BL21-DE3) OX=469008 GN=rplB PE=1 SV=1	207	K	1	TRUE
A0A140N7J1	rplB_ECOBD Large ribosomal subunit protein uL2 OS=Escherichia coli (strain B / BL21-DE3) OX=469008 GN=rplB PE=1 SV=1	71	K	A0A140N7J1	rplB_ECOBD Large ribosomal subunit protein uL2 OS=Escherichia coli (strain B / BL21-DE3) OX=469008 GN=rplB PE=1 SV=1	207	K	3	TRUE
A0A140N5F4	pnp_ECOBD Polyribonucleotide nucleotidyltransferase OS=Escherichia coli (strain B / BL21-DE3) OX=469008 GN=pnp PE=3 SV=1	606	K	A0A140N5F4	pnp_ECOBD Polyribonucleotide nucleotidyltransferase OS=Escherichia coli (strain B / BL21-DE3) OX=469008 GN=pnp PE=3 SV=1	628	K	2	TRUE
A0A140N537	rpsH_ECOBD Small ribosomal subunit protein uS8 OS=Escherichia coli (strain B / BL21-DE3) OX=469008 GN=rpsH PE=1 SV=1	94	K	A0A140N6Z9	rpsE_ECOBD Small ribosomal subunit protein uS5 OS=Escherichia coli (strain B / BL21-DE3) OX=469008 GN=rpsE PE=1 SV=1	167	K	2	FALSE
A0A140SS80	rpoB_ECOBD DNA-directed RNA polymerase subunit beta OS=Escherichia coli (strain B / BL21-DE3) OX=469008 GN=rpoB PE=3 SV=1	2	V	A0A140SS80	rpoB_ECOBD DNA-directed RNA polymerase subunit beta OS=Escherichia coli (strain B / BL21-DE3) OX=469008 GN=rpoB PE=3 SV=1	1158	K	2	TRUE
A0A140NBA5	ECBD_2684_2684 PE=3 SV=1	272	K	A0A140NBA5	ECBD_2684_2684 PE=3 SV=1	274	Y	1	TRUE
A0A140NFK2	rpsB_ECOBD Small ribosomal subunit protein uS2 OS=Escherichia coli (strain B / BL21-DE3) OX=469008 GN=rpsB PE=1 SV=1	128	K	A0A140NFK2	rpsB_ECOBD Small ribosomal subunit protein uS2 OS=Escherichia coli (strain B / BL21-DE3) OX=469008 GN=rpsB PE=1 SV=1	132	K	3	TRUE
A0A140N3T4	infB_ECOBD Translation initiation factor IF-2 OS=Escherichia coli (strain B / BL21-DE3) OX=469008 GN=infB PE=3 SV=1	576	K	A0A140N3T4	infB_ECOBD Translation initiation factor IF-2 OS=Escherichia coli (strain B / BL21-DE3) OX=469008 GN=infB PE=3 SV=1	583	T	1	TRUE
A0A140N5F4	pnp_ECOBD Polyribonucleotide nucleotidyltransferase OS=Escherichia coli (strain B / BL21-DE3) OX=469008 GN=pnp PE=3 SV=1	571	K	A0A140N5F4	pnp_ECOBD Polyribonucleotide nucleotidyltransferase OS=Escherichia coli (strain B / BL21-DE3) OX=469008 GN=pnp PE=3 SV=1	628	K	2	TRUE
A0A140N5B4	rpsM_ECOBD Small ribosomal subunit protein uS13 OS=Escherichia coli (strain B / BL21-DE3) OX=469008 GN=rpsM PE=1 SV=1	55	T	A0A140N5B4	rpsM_ECOBD Small ribosomal subunit protein uS13 OS=Escherichia coli (strain B / BL21-DE3) OX=469008 GN=rpsM PE=1 SV=1	62	K	4	TRUE
A0A140N6W8	rpsG_ECOBD Small ribosomal subunit protein uS7 OS=Escherichia coli (strain B / BL21-DE3) OX=469008 GN=rpsG PE=1 SV=1	11	K	A0A140N6W8	rpsG_ECOBD Small ribosomal subunit protein uS7 OS=Escherichia coli (strain B / BL21-DE3) OX=469008 GN=rpsG PE=1 SV=1	25	K	5	TRUE
A0A140NBA5	ECBD_2684_2684 PE=3 SV=1	450	K	A0A140NBA5	ECBD_2684_2684 PE=3 SV=1	522	K	1	TRUE
A0A140NAA1	rne_ECOBD Ribonuclease E OS=Escherichia coli (strain B / BL21-DE3) OX=469008 GN=rne PE=3 SV=1	221	Y	A0A140NAA1	rne_ECOBD Ribonuclease E OS=Escherichia coli (strain B / BL21-DE3) OX=469008 GN=rne PE=3 SV=1	235	K	1	TRUE
A0A140N5K8	rplD_ECOBD Large ribosomal subunit protein uL4 OS=Escherichia coli (strain B / BL21-DE3) OX=469008 GN=rplD PE=1 SV=1	166	K	A0A140N5K8	rplD_ECOBD Large ribosomal subunit protein uL4 OS=Escherichia coli (strain B / BL21-DE3) OX=469008 GN=rplD PE=1 SV=1	185	K	1	TRUE
A0A140N5K8	rplD_ECOBD Large ribosomal subunit protein uL4 OS=Escherichia coli (strain B / BL21-DE3) OX=469008 GN=rplD PE=1 SV=1	63	K	A0A140N5K8	rplD_ECOBD Large ribosomal subunit protein uL4 OS=Escherichia coli (strain B / BL21-DE3) OX=469008 GN=rplD PE=1 SV=1	185	K	1	TRUE
F4IK01	AUG1_ARATH AUGMIN subunit 1 OS=Arabidopsis thaliana OX=3702 GN=AUG1 PE=1 SV=1	204	K	Q8GYM3	AUG4_ARATH AUGMIN subunit 4 OS=Arabidopsis thaliana OX=3702 GN=AUG4 PE=1 SV=1	335	K	1	FALSE
A0A140N2Z9	rpsI_ECOBD Small ribosomal subunit protein uS9 OS=Escherichia coli (strain B / BL21-DE3) OX=469008 GN=rpsI PE=1 SV=1	2	A	A0A140N2Z9	rpsI_ECOBD Small ribosomal subunit protein uS9 OS=Escherichia coli (strain B / BL21-DE3) OX=469008 GN=rpsI PE=1 SV=1	100	K	1	TRUE
A0A140NBA5	ECBD_2684_2684 PE=3 SV=1	467	T	A0A140SS80	rpoB_ECOBD DNA-directed RNA polymerase subunit beta OS=Escherichia coli (strain B / BL21-DE3) OX=469008 GN=rpoB PE=3 SV=1	350	T	1	FALSE
A0A140N3G7	rplC_ECOBD Large ribosomal subunit protein uL3 OS=Escherichia coli (strain B / BL21-DE3) OX=469008 GN=rplC PE=1 SV=1	61	T	A0A140N3G7	rplC_ECOBD Large ribosomal subunit protein uL3 OS=Escherichia coli (strain B / BL21-DE3) OX=469008 GN=rplC PE=1 SV=1	70	K	1	TRUE
A0A140NA80	ECBD_2937_2937 PE=3 SV=1	87	Y	A0A140NA80	ECBD_2937_2937 PE=3 SV=1	91	T	2	TRUE
A0A140NBQ1	rhlE_ECOBD ATP-dependent RNA helicase RhlE OS=Escherichia coli (strain B / BL21-DE3) OX=469008 GN=rhlE PE=3 SV=1	267	K	A0A140NBQ1	rhlE_ECOBD ATP-dependent RNA helicase RhlE OS=Escherichia coli (strain B / BL21-DE3) OX=469008 GN=rhlE PE=3 SV=1	449	K	2	TRUE
A0A140NBQ1	rhlE_ECOBD ATP-dependent RNA helicase RhlE OS=Escherichia coli (strain B / BL21-DE3) OX=469008 GN=rhlE PE=3 SV=1	267	K	A0A140NBQ1	rhlE_ECOBD ATP-dependent RNA helicase RhlE OS=Escherichia coli (strain B / BL21-DE3) OX=469008 GN=rhlE PE=3 SV=1	436	K	2	TRUE
A0A140N3T4	infB_ECOBD Translation initiation factor IF-2 OS=Escherichia coli (strain B / BL21-DE3) OX=469008 GN=infB PE=3 SV=1	184	K	A0A140N3T4	infB_ECOBD Translation initiation factor IF-2 OS=Escherichia coli (strain B / BL21-DE3) OX=469008 GN=infB PE=3 SV=1	186	K	3	TRUE
A0A140N3G7	rplC_ECOBD Large ribosomal subunit protein uL3 OS=Escherichia coli (strain B / BL21-DE3) OX=469008 GN=rplC PE=1 SV=1	106	K	A0A140N3G7	rplC_ECOBD Large ribosomal subunit protein uL3 OS=Escherichia coli (strain B / BL21-DE3) OX=469008 GN=rplC PE=1 SV=1	116	K	2	TRUE
A0A140N982	ECBD_2580_2580 PE=3 SV=1	139	K	A0A140N982	ECBD_2580_2580 PE=3 SV=1	246	K	1	TRUE
A0A140N7K8	rpsN_ECOBD Small ribosomal subunit protein uS14 OS=Escherichia coli (strain B / BL21-DE3) OX=469008 GN=rpsN PE=1 SV=1	76	K	A0A140N7K8	rpsN_ECOBD Small ribosomal subunit protein uS14 OS=Escherichia coli (strain B / BL21-DE3) OX=469008 GN=rpsN PE=1 SV=1	98	K	1	TRUE
A0A140N5K8	rplD_ECOBD Large ribosomal subunit protein uL4 OS=Escherichia coli (strain B / BL21-DE3) OX=469008 GN=rplD PE=1 SV=1	130	K	A0A140N5K8	rplD_ECOBD Large ribosomal subunit protein uL4 OS=Escherichia coli (strain B / BL21-DE3) OX=469008 GN=rplD PE=1 SV=1	137	K	1	TRUE
A0A140N5K8	rplD_ECOBD Large ribosomal subunit protein uL4 OS=Escherichia coli (strain B / BL21-DE3) OX=469008 GN=rplD PE=1 SV=1	1	M	A0A140N5K8	rplD_ECOBD Large ribosomal subunit protein uL4 OS=Escherichia coli (strain B / BL21-DE3) OX=469008 GN=rplD PE=1 SV=1	47	K	1	TRUE
F4IK01	AUG1_ARATH AUGMIN subunit 1 OS=Arabidopsis thaliana OX=3702 GN=AUG1 PE=1 SV=1	148	K	F4IK01	AUG1_ARATH AUGMIN subunit 1 OS=Arabidopsis thaliana OX=3702 GN=AUG1 PE=1 SV=1	154	K	1	TRUE
A0A140NFV3	dnaK_ECOBD Chaperone protein DnaK OS=Escherichia coli (strain B / BL21-DE3) OX=469008 GN=dnaK PE=2 SV=1	155	K	A0A140NFV3	dnaK_ECOBD Chaperone protein DnaK OS=Escherichia coli (strain B / BL21-DE3) OX=469008 GN=dnaK PE=2 SV=1	166	K	2	TRUE
Q0WQE7	AUG3_ARATH AUGMIN subunit 3 OS=Arabidopsis thaliana OX=3702 GN=AUG3 PE=1 SV=1	113	K	Q9FMB4	AUG5_ARATH AUGMIN subunit 5 OS=Arabidopsis thaliana OX=3702 GN=AUG5 PE=1 SV=1	67	K	1	FALSE
A0A140N5B4	rpsM_ECOBD Small ribosomal subunit protein uS13 OS=Escherichia coli (strain B / BL21-DE3) OX=469008 GN=rpsM PE=1 SV=1	103	K	A0A140N5B4	rpsM_ECOBD Small ribosomal subunit protein uS13 OS=Escherichia coli (strain B / BL21-DE3) OX=469008 GN=rpsM PE=1 SV=1	114	K	1	TRUE
A0A140N7J1	rplB_ECOBD Large ribosomal subunit protein uL2 OS=Escherichia coli (strain B / BL21-DE3) OX=469008 GN=rplB PE=1 SV=1	161	Y	A0A140N7J1	rplB_ECOBD Large ribosomal subunit protein uL2 OS=Escherichia coli (strain B / BL21-DE3) OX=469008 GN=rplB PE=1 SV=1	207	K	1	TRUE
A0A140N7J1	rplB_ECOBD Large ribosomal subunit protein uL2 OS=Escherichia coli (strain B / BL21-DE3) OX=469008 GN=rplB PE=1 SV=1	108	K	A0A140N7J1	rplB_ECOBD Large ribosomal subunit protein uL2 OS=Escherichia coli (strain B / BL21-DE3) OX=469008 GN=rplB PE=1 SV=1	161	Y	1	TRUE
O48767	AUG2_ARATH AUGMIN subunit 2 OS=Arabidopsis thaliana OX=3702 GN=AUG2 PE=1 SV=2	220	S	O48767	AUG2_ARATH AUGMIN subunit 2 OS=Arabidopsis thaliana OX=3702 GN=AUG2 PE=1 SV=2	256	K	1	TRUE
A0A140N548	rpsD_ECOBD Small ribosomal subunit protein uS4 OS=Escherichia coli (strain B / BL21-DE3) OX=469008 GN=rpsD PE=1 SV=1	10	K	A0A140N548	rpsD_ECOBD Small ribosomal subunit protein uS4 OS=Escherichia coli (strain B / BL21-DE3) OX=469008 GN=rpsD PE=1 SV=1	22	K	2	TRUE
A0A140N7J1	rplB_ECOBD Large ribosomal subunit protein uL2 OS=Escherichia coli (strain B / BL21-DE3) OX=469008 GN=rplB PE=1 SV=1	191	T	A0A140N7J1	rplB_ECOBD Large ribosomal subunit protein uL2 OS=Escherichia coli (strain B / BL21-DE3) OX=469008 GN=rplB PE=1 SV=1	207	K	2	TRUE
A0A140N5K8	rplD_ECOBD Large ribosomal subunit protein uL4 OS=Escherichia coli (strain B / BL21-DE3) OX=469008 GN=rplD PE=1 SV=1	47	K	A0A140N5K8	rplD_ECOBD Large ribosomal subunit protein uL4 OS=Escherichia coli (strain B / BL21-DE3) OX=469008 GN=rplD PE=1 SV=1	57	K	1	TRUE
A0A140NH65	groEL_ECOBD Chaperonin GroEL OS=Escherichia coli (strain B / BL21-DE3) OX=469008 GN=groEL PE=1 SV=1	51	K	A0A140NH65	groEL_ECOBD Chaperonin GroEL OS=Escherichia coli (strain B / BL21-DE3) OX=469008 GN=groEL PE=1 SV=1	65	K	1	TRUE
A0A140NH65	groEL_ECOBD Chaperonin GroEL OS=Escherichia coli (strain B / BL21-DE3) OX=469008 GN=groEL PE=1 SV=1	34	K	A0A140NH65	groEL_ECOBD Chaperonin GroEL OS=Escherichia coli (strain B / BL21-DE3) OX=469008 GN=groEL PE=1 SV=1	65	K	1	TRUE
A0A140NH65	groEL_ECOBD Chaperonin GroEL OS=Escherichia coli (strain B / BL21-DE3) OX=469008 GN=groEL PE=1 SV=1	7	K	A0A140NH65	groEL_ECOBD Chaperonin GroEL OS=Escherichia coli (strain B / BL21-DE3) OX=469008 GN=groEL PE=1 SV=1	65	K	1	TRUE
A0A140SS63	rplL_ECOBD Large ribosomal subunit protein bL12 OS=Escherichia coli (strain B / BL21-DE3) OX=469008 GN=rplL PE=3 SV=1	101	K	A0A140SS63	rplL_ECOBD Large ribosomal subunit protein bL12 OS=Escherichia coli (strain B / BL21-DE3) OX=469008 GN=rplL PE=3 SV=1	121	K	1	TRUE
A0A140NH65	groEL_ECOBD Chaperonin GroEL OS=Escherichia coli (strain B / BL21-DE3) OX=469008 GN=groEL PE=1 SV=1	390	K	A0A140NH65	groEL_ECOBD Chaperonin GroEL OS=Escherichia coli (strain B / BL21-DE3) OX=469008 GN=groEL PE=1 SV=1	393	K	1	TRUE
A0A140NH65	groEL_ECOBD Chaperonin GroEL OS=Escherichia coli (strain B / BL21-DE3) OX=469008 GN=groEL PE=1 SV=1	15	K	A0A140NH65	groEL_ECOBD Chaperonin GroEL OS=Escherichia coli (strain B / BL21-DE3) OX=469008 GN=groEL PE=1 SV=1	34	K	1	TRUE
A0A140N548	rpsD_ECOBD Small ribosomal subunit protein uS4 OS=Escherichia coli (strain B / BL21-DE3) OX=469008 GN=rpsD PE=1 SV=1	10	K	Q8GYM3	AUG4_ARATH AUGMIN subunit 4 OS=Arabidopsis thaliana OX=3702 GN=AUG4 PE=1 SV=1	101	S	1	FALSE
A0A140NBQ1	rhlE_ECOBD ATP-dependent RNA helicase RhlE OS=Escherichia coli (strain B / BL21-DE3) OX=469008 GN=rhlE PE=3 SV=1	279	K	A0A140NBQ1	rhlE_ECOBD ATP-dependent RNA helicase RhlE OS=Escherichia coli (strain B / BL21-DE3) OX=469008 GN=rhlE PE=3 SV=1	436	K	3	TRUE
A0A140NBQ1	rhlE_ECOBD ATP-dependent RNA helicase RhlE OS=Escherichia coli (strain B / BL21-DE3) OX=469008 GN=rhlE PE=3 SV=1	255	K	A0A140NBQ1	rhlE_ECOBD ATP-dependent RNA helicase RhlE OS=Escherichia coli (strain B / BL21-DE3) OX=469008 GN=rhlE PE=3 SV=1	436	K	3	TRUE
A0A140N7J1	rplB_ECOBD Large ribosomal subunit protein uL2 OS=Escherichia coli (strain B / BL21-DE3) OX=469008 GN=rplB PE=1 SV=1	207	K	A0A140NBQ1	rhlE_ECOBD ATP-dependent RNA helicase RhlE OS=Escherichia coli (strain B / BL21-DE3) OX=469008 GN=rhlE PE=3 SV=1	436	K	1	FALSE
A0A140NBQ1	rhlE_ECOBD ATP-dependent RNA helicase RhlE OS=Escherichia coli (strain B / BL21-DE3) OX=469008 GN=rhlE PE=3 SV=1	436	K	A0A140NBQ1	rhlE_ECOBD ATP-dependent RNA helicase RhlE OS=Escherichia coli (strain B / BL21-DE3) OX=469008 GN=rhlE PE=3 SV=1	449	K	4	TRUE
A0A140NFV3	dnaK_ECOBD Chaperone protein DnaK OS=Escherichia coli (strain B / BL21-DE3) OX=469008 GN=dnaK PE=2 SV=1	420	T	A0A140NFV3	dnaK_ECOBD Chaperone protein DnaK OS=Escherichia coli (strain B / BL21-DE3) OX=469008 GN=dnaK PE=2 SV=1	423	S	3	TRUE
A0A140NH65	groEL_ECOBD Chaperonin GroEL OS=Escherichia coli (strain B / BL21-DE3) OX=469008 GN=groEL PE=1 SV=1	364	K	A0A140NH65	groEL_ECOBD Chaperonin GroEL OS=Escherichia coli (strain B / BL21-DE3) OX=469008 GN=groEL PE=1 SV=1	371	K	2	TRUE
A0A140SS80	rpoB_ECOBD DNA-directed RNA polymerase subunit beta OS=Escherichia coli (strain B / BL21-DE3) OX=469008 GN=rpoB PE=3 SV=1	1127	K	A0A140SS80	rpoB_ECOBD DNA-directed RNA polymerase subunit beta OS=Escherichia coli (strain B / BL21-DE3) OX=469008 GN=rpoB PE=3 SV=1	1140	K	1	TRUE
Q9FMB4	AUG5_ARATH AUGMIN subunit 5 OS=Arabidopsis thaliana OX=3702 GN=AUG5 PE=1 SV=1	33	S	Q9FMB4	AUG5_ARATH AUGMIN subunit 5 OS=Arabidopsis thaliana OX=3702 GN=AUG5 PE=1 SV=1	36	S	1	TRUE
A0A140N3G7	rplC_ECOBD Large ribosomal subunit protein uL3 OS=Escherichia coli (strain B / BL21-DE3) OX=469008 GN=rplC PE=1 SV=1	123	K	A0A140N3G7	rplC_ECOBD Large ribosomal subunit protein uL3 OS=Escherichia coli (strain B / BL21-DE3) OX=469008 GN=rplC PE=1 SV=1	204	K	1	TRUE
A0A140N3G7	rplC_ECOBD Large ribosomal subunit protein uL3 OS=Escherichia coli (strain B / BL21-DE3) OX=469008 GN=rplC PE=1 SV=1	55	K	A0A140N3G7	rplC_ECOBD Large ribosomal subunit protein uL3 OS=Escherichia coli (strain B / BL21-DE3) OX=469008 GN=rplC PE=1 SV=1	208	K	1	TRUE
A0A140N3G7	rplC_ECOBD Large ribosomal subunit protein uL3 OS=Escherichia coli (strain B / BL21-DE3) OX=469008 GN=rplC PE=1 SV=1	1	M	A0A140N3G7	rplC_ECOBD Large ribosomal subunit protein uL3 OS=Escherichia coli (strain B / BL21-DE3) OX=469008 GN=rplC PE=1 SV=1	208	K	1	TRUE
A0A140N3G7	rplC_ECOBD Large ribosomal subunit protein uL3 OS=Escherichia coli (strain B / BL21-DE3) OX=469008 GN=rplC PE=1 SV=1	160	K	A0A140N3G7	rplC_ECOBD Large ribosomal subunit protein uL3 OS=Escherichia coli (strain B / BL21-DE3) OX=469008 GN=rplC PE=1 SV=1	204	K	1	TRUE
A0A140N3G7	rplC_ECOBD Large ribosomal subunit protein uL3 OS=Escherichia coli (strain B / BL21-DE3) OX=469008 GN=rplC PE=1 SV=1	160	K	A0A140N3G7	rplC_ECOBD Large ribosomal subunit protein uL3 OS=Escherichia coli (strain B / BL21-DE3) OX=469008 GN=rplC PE=1 SV=1	208	K	1	TRUE
A0A140N3G7	rplC_ECOBD Large ribosomal subunit protein uL3 OS=Escherichia coli (strain B / BL21-DE3) OX=469008 GN=rplC PE=1 SV=1	45	Y	A0A140N3G7	rplC_ECOBD Large ribosomal subunit protein uL3 OS=Escherichia coli (strain B / BL21-DE3) OX=469008 GN=rplC PE=1 SV=1	204	K	1	TRUE
A0A140NH65	groEL_ECOBD Chaperonin GroEL OS=Escherichia coli (strain B / BL21-DE3) OX=469008 GN=groEL PE=1 SV=1	277	K	A0A140NH65	groEL_ECOBD Chaperonin GroEL OS=Escherichia coli (strain B / BL21-DE3) OX=469008 GN=groEL PE=1 SV=1	392	K	1	TRUE
Q0WQE7	AUG3_ARATH AUGMIN subunit 3 OS=Arabidopsis thaliana OX=3702 GN=AUG3 PE=1 SV=1	239	K	Q0WQE7	AUG3_ARATH AUGMIN subunit 3 OS=Arabidopsis thaliana OX=3702 GN=AUG3 PE=1 SV=1	259	K	2	TRUE
A0A140N5L7	rplX_ECOBD Large ribosomal subunit protein uL24 OS=Escherichia coli (strain B / BL21-DE3) OX=469008 GN=rplX PE=1 SV=1	24	K	A0A140N5L7	rplX_ECOBD Large ribosomal subunit protein uL24 OS=Escherichia coli (strain B / BL21-DE3) OX=469008 GN=rplX PE=1 SV=1	104	K	1	TRUE
A0A140N9H5	ECBD_1099_1099 PE=4 SV=1	25	K	A0A140N9H5	ECBD_1099_1099 PE=4 SV=1	34	K	2	TRUE
Q9FMB4	AUG5_ARATH AUGMIN subunit 5 OS=Arabidopsis thaliana OX=3702 GN=AUG5 PE=1 SV=1	64	K	Q9FMB4	AUG5_ARATH AUGMIN subunit 5 OS=Arabidopsis thaliana OX=3702 GN=AUG5 PE=1 SV=1	132	K	1	TRUE
A0A140N2Z9	rpsI_ECOBD Small ribosomal subunit protein uS9 OS=Escherichia coli (strain B / BL21-DE3) OX=469008 GN=rpsI PE=1 SV=1	115	K	A0A140N6W8	rpsG_ECOBD Small ribosomal subunit protein uS7 OS=Escherichia coli (strain B / BL21-DE3) OX=469008 GN=rpsG PE=1 SV=1	11	K	2	FALSE
A0A140NFV3	dnaK_ECOBD Chaperone protein DnaK OS=Escherichia coli (strain B / BL21-DE3) OX=469008 GN=dnaK PE=2 SV=1	155	K	Q9FMB4	AUG5_ARATH AUGMIN subunit 5 OS=Arabidopsis thaliana OX=3702 GN=AUG5 PE=1 SV=1	95	K	1	FALSE
A0A140NHS0	atpD_ECOBD ATP synthase subunit beta OS=Escherichia coli (strain B / BL21-DE3) OX=469008 GN=atpD PE=3 SV=1	286	T	Q9FMB4	AUG5_ARATH AUGMIN subunit 5 OS=Arabidopsis thaliana OX=3702 GN=AUG5 PE=1 SV=1	110	T	1	FALSE
A0A140N340	rpmA_ECOBD Large ribosomal subunit protein bL27 OS=Escherichia coli (strain B / BL21-DE3) OX=469008 GN=rpmA PE=1 SV=1	75	K	Q9FMB4	AUG5_ARATH AUGMIN subunit 5 OS=Arabidopsis thaliana OX=3702 GN=AUG5 PE=1 SV=1	108	T	1	FALSE
O48767	AUG2_ARATH AUGMIN subunit 2 OS=Arabidopsis thaliana OX=3702 GN=AUG2 PE=1 SV=2	100	K	Q94BP7	AUG6_ARATH AUGMIN subunit 6 OS=Arabidopsis thaliana OX=3702 GN=AUG6 PE=1 SV=1	267	K	2	FALSE
A0A140NBA5	ECBD_2684_2684 PE=3 SV=1	2	T	A0A140NFK2	rpsB_ECOBD Small ribosomal subunit protein uS2 OS=Escherichia coli (strain B / BL21-DE3) OX=469008 GN=rpsB PE=1 SV=1	2	A	1	FALSE
A0A140NBA5	ECBD_2684_2684 PE=3 SV=1	2	T	A0A140NFK2	rpsB_ECOBD Small ribosomal subunit protein uS2 OS=Escherichia coli (strain B / BL21-DE3) OX=469008 GN=rpsB PE=1 SV=1	1	M	1	FALSE
A0A140NAC4	ECBD_2991_2991 PE=3 SV=1	344	K	A0A140NAC4	ECBD_2991_2991 PE=3 SV=1	352	K	2	TRUE
O48767	AUG2_ARATH AUGMIN subunit 2 OS=Arabidopsis thaliana OX=3702 GN=AUG2 PE=1 SV=2	168	S	O48767	AUG2_ARATH AUGMIN subunit 2 OS=Arabidopsis thaliana OX=3702 GN=AUG2 PE=1 SV=2	176	S	1	TRUE
A0A140NFM7	rplA_ECOBD Large ribosomal subunit protein uL1 OS=Escherichia coli (strain B / BL21-DE3) OX=469008 GN=rplA PE=3 SV=1	205	K	A0A140SS63	rplL_ECOBD Large ribosomal subunit protein bL12 OS=Escherichia coli (strain B / BL21-DE3) OX=469008 GN=rplL PE=3 SV=1	109	K	1	FALSE
A0A140SS63	rplL_ECOBD Large ribosomal subunit protein bL12 OS=Escherichia coli (strain B / BL21-DE3) OX=469008 GN=rplL PE=3 SV=1	71	K	A0A140SS63	rplL_ECOBD Large ribosomal subunit protein bL12 OS=Escherichia coli (strain B / BL21-DE3) OX=469008 GN=rplL PE=3 SV=1	109	K	1	TRUE
A0A140SS63	rplL_ECOBD Large ribosomal subunit protein bL12 OS=Escherichia coli (strain B / BL21-DE3) OX=469008 GN=rplL PE=3 SV=1	101	K	A0A140SS63	rplL_ECOBD Large ribosomal subunit protein bL12 OS=Escherichia coli (strain B / BL21-DE3) OX=469008 GN=rplL PE=3 SV=1	109	K	2	TRUE
A0A140N5L7	rplX_ECOBD Large ribosomal subunit protein uL24 OS=Escherichia coli (strain B / BL21-DE3) OX=469008 GN=rplX PE=1 SV=1	26	K	A0A140N5L7	rplX_ECOBD Large ribosomal subunit protein uL24 OS=Escherichia coli (strain B / BL21-DE3) OX=469008 GN=rplX PE=1 SV=1	43	K	1	TRUE
A0A140N6Z9	rpsE_ECOBD Small ribosomal subunit protein uS5 OS=Escherichia coli (strain B / BL21-DE3) OX=469008 GN=rpsE PE=1 SV=1	23	K	A0A140N6Z9	rpsE_ECOBD Small ribosomal subunit protein uS5 OS=Escherichia coli (strain B / BL21-DE3) OX=469008 GN=rpsE PE=1 SV=1	52	K	3	TRUE
A0A140N6Z9	rpsE_ECOBD Small ribosomal subunit protein uS5 OS=Escherichia coli (strain B / BL21-DE3) OX=469008 GN=rpsE PE=1 SV=1	26	K	A0A140N6Z9	rpsE_ECOBD Small ribosomal subunit protein uS5 OS=Escherichia coli (strain B / BL21-DE3) OX=469008 GN=rpsE PE=1 SV=1	52	K	1	TRUE
A0A140N3G7	rplC_ECOBD Large ribosomal subunit protein uL3 OS=Escherichia coli (strain B / BL21-DE3) OX=469008 GN=rplC PE=1 SV=1	154	K	A0A140NH27	rpoC_ECOBD DNA-directed RNA polymerase subunit beta' OS=Escherichia coli (strain B / BL21-DE3) OX=469008 GN=rpoC PE=3 SV=1	428	T	1	FALSE
A0A140NH65	groEL_ECOBD Chaperonin GroEL OS=Escherichia coli (strain B / BL21-DE3) OX=469008 GN=groEL PE=1 SV=1	7	K	A0A140NH65	groEL_ECOBD Chaperonin GroEL OS=Escherichia coli (strain B / BL21-DE3) OX=469008 GN=groEL PE=1 SV=1	34	K	1	TRUE
A0A140NH65	groEL_ECOBD Chaperonin GroEL OS=Escherichia coli (strain B / BL21-DE3) OX=469008 GN=groEL PE=1 SV=1	7	K	A0A140NH65	groEL_ECOBD Chaperonin GroEL OS=Escherichia coli (strain B / BL21-DE3) OX=469008 GN=groEL PE=1 SV=1	15	K	2	TRUE
A0A140N6W8	rpsG_ECOBD Small ribosomal subunit protein uS7 OS=Escherichia coli (strain B / BL21-DE3) OX=469008 GN=rpsG PE=1 SV=1	11	K	A0A140N6W8	rpsG_ECOBD Small ribosomal subunit protein uS7 OS=Escherichia coli (strain B / BL21-DE3) OX=469008 GN=rpsG PE=1 SV=1	35	K	1	TRUE
A0A140NFM7	rplA_ECOBD Large ribosomal subunit protein uL1 OS=Escherichia coli (strain B / BL21-DE3) OX=469008 GN=rplA PE=3 SV=1	6	K	A0A140NFM7	rplA_ECOBD Large ribosomal subunit protein uL1 OS=Escherichia coli (strain B / BL21-DE3) OX=469008 GN=rplA PE=3 SV=1	14	K	1	TRUE
A0A140N3G7	rplC_ECOBD Large ribosomal subunit protein uL3 OS=Escherichia coli (strain B / BL21-DE3) OX=469008 GN=rplC PE=1 SV=1	112	T	A0A140N3G7	rplC_ECOBD Large ribosomal subunit protein uL3 OS=Escherichia coli (strain B / BL21-DE3) OX=469008 GN=rplC PE=1 SV=1	116	K	1	TRUE
A0A140NDX4	ECBD_2934_2934 PE=3 SV=1	2	S	A0A140NDX4	ECBD_2934_2934 PE=3 SV=1	152	K	1	TRUE
A0A140NDX4	ECBD_2934_2934 PE=3 SV=1	94	K	A0A140NDX4	ECBD_2934_2934 PE=3 SV=1	156	K	1	TRUE
A0A140NDX4	ECBD_2934_2934 PE=3 SV=1	133	K	A0A140NDX4	ECBD_2934_2934 PE=3 SV=1	156	K	2	TRUE
A0A140N5K8	rplD_ECOBD Large ribosomal subunit protein uL4 OS=Escherichia coli (strain B / BL21-DE3) OX=469008 GN=rplD PE=1 SV=1	74	K	A0A140N5K8	rplD_ECOBD Large ribosomal subunit protein uL4 OS=Escherichia coli (strain B / BL21-DE3) OX=469008 GN=rplD PE=1 SV=1	166	K	1	TRUE
A0A140N548	rpsD_ECOBD Small ribosomal subunit protein uS4 OS=Escherichia coli (strain B / BL21-DE3) OX=469008 GN=rpsD PE=1 SV=1	51	Y	A0A140N548	rpsD_ECOBD Small ribosomal subunit protein uS4 OS=Escherichia coli (strain B / BL21-DE3) OX=469008 GN=rpsD PE=1 SV=1	77	K	1	TRUE
A0A140N3G7	rplC_ECOBD Large ribosomal subunit protein uL3 OS=Escherichia coli (strain B / BL21-DE3) OX=469008 GN=rplC PE=1 SV=1	1	M	A0A140N3G7	rplC_ECOBD Large ribosomal subunit protein uL3 OS=Escherichia coli (strain B / BL21-DE3) OX=469008 GN=rplC PE=1 SV=1	62	K	2	TRUE
Q9FMB4	AUG5_ARATH AUGMIN subunit 5 OS=Arabidopsis thaliana OX=3702 GN=AUG5 PE=1 SV=1	67	K	Q9FMB4	AUG5_ARATH AUGMIN subunit 5 OS=Arabidopsis thaliana OX=3702 GN=AUG5 PE=1 SV=1	105	K	2	TRUE
A0A140N537	rpsH_ECOBD Small ribosomal subunit protein uS8 OS=Escherichia coli (strain B / BL21-DE3) OX=469008 GN=rpsH PE=1 SV=1	41	K	A0A140N537	rpsH_ECOBD Small ribosomal subunit protein uS8 OS=Escherichia coli (strain B / BL21-DE3) OX=469008 GN=rpsH PE=1 SV=1	56	K	1	TRUE
A0A140NFK2	rpsB_ECOBD Small ribosomal subunit protein uS2 OS=Escherichia coli (strain B / BL21-DE3) OX=469008 GN=rpsB PE=1 SV=1	2	A	A0A140NFK2	rpsB_ECOBD Small ribosomal subunit protein uS2 OS=Escherichia coli (strain B / BL21-DE3) OX=469008 GN=rpsB PE=1 SV=1	11	K	1	TRUE
Q9FMB4	AUG5_ARATH AUGMIN subunit 5 OS=Arabidopsis thaliana OX=3702 GN=AUG5 PE=1 SV=1	30	Y	Q9FMB4	AUG5_ARATH AUGMIN subunit 5 OS=Arabidopsis thaliana OX=3702 GN=AUG5 PE=1 SV=1	67	K	1	TRUE
A0A140N5K8	rplD_ECOBD Large ribosomal subunit protein uL4 OS=Escherichia coli (strain B / BL21-DE3) OX=469008 GN=rplD PE=1 SV=1	47	K	A0A140N5K8	rplD_ECOBD Large ribosomal subunit protein uL4 OS=Escherichia coli (strain B / BL21-DE3) OX=469008 GN=rplD PE=1 SV=1	63	K	1	TRUE
Q0WQE7	AUG3_ARATH AUGMIN subunit 3 OS=Arabidopsis thaliana OX=3702 GN=AUG3 PE=1 SV=1	113	K	Q9FMB4	AUG5_ARATH AUGMIN subunit 5 OS=Arabidopsis thaliana OX=3702 GN=AUG5 PE=1 SV=1	105	K	1	FALSE
A0A140ND72	atpA_ECOBD ATP synthase subunit alpha OS=Escherichia coli (strain B / BL21-DE3) OX=469008 GN=atpA PE=3 SV=1	417	T	A0A140ND72	atpA_ECOBD ATP synthase subunit alpha OS=Escherichia coli (strain B / BL21-DE3) OX=469008 GN=atpA PE=3 SV=1	419	K	1	TRUE
A0A140N2Z9	rpsI_ECOBD Small ribosomal subunit protein uS9 OS=Escherichia coli (strain B / BL21-DE3) OX=469008 GN=rpsI PE=1 SV=1	100	K	A0A140NBR4	mukB_ECOBD Chromosome partition protein MukB OS=Escherichia coli (strain B / BL21-DE3) OX=469008 GN=mukB PE=3 SV=1	353	Y	2	FALSE
A0A140NFM7	rplA_ECOBD Large ribosomal subunit protein uL1 OS=Escherichia coli (strain B / BL21-DE3) OX=469008 GN=rplA PE=3 SV=1	69	T	A0A140NFM7	rplA_ECOBD Large ribosomal subunit protein uL1 OS=Escherichia coli (strain B / BL21-DE3) OX=469008 GN=rplA PE=3 SV=1	141	K	2	TRUE
A0A140NFM7	rplA_ECOBD Large ribosomal subunit protein uL1 OS=Escherichia coli (strain B / BL21-DE3) OX=469008 GN=rplA PE=3 SV=1	14	K	A0A140NFM7	rplA_ECOBD Large ribosomal subunit protein uL1 OS=Escherichia coli (strain B / BL21-DE3) OX=469008 GN=rplA PE=3 SV=1	141	K	1	TRUE
A0A140NFM7	rplA_ECOBD Large ribosomal subunit protein uL1 OS=Escherichia coli (strain B / BL21-DE3) OX=469008 GN=rplA PE=3 SV=1	141	K	A0A140NFM7	rplA_ECOBD Large ribosomal subunit protein uL1 OS=Escherichia coli (strain B / BL21-DE3) OX=469008 GN=rplA PE=3 SV=1	157	K	3	TRUE
Q8GYM3	AUG4_ARATH AUGMIN subunit 4 OS=Arabidopsis thaliana OX=3702 GN=AUG4 PE=1 SV=1	93	Y	Q8GYM3	AUG4_ARATH AUGMIN subunit 4 OS=Arabidopsis thaliana OX=3702 GN=AUG4 PE=1 SV=1	105	Y	1	TRUE
F4IK01	AUG1_ARATH AUGMIN subunit 1 OS=Arabidopsis thaliana OX=3702 GN=AUG1 PE=1 SV=1	64	K	F4IK01	AUG1_ARATH AUGMIN subunit 1 OS=Arabidopsis thaliana OX=3702 GN=AUG1 PE=1 SV=1	78	K	1	TRUE
A0A140N5K8	rplD_ECOBD Large ribosomal subunit protein uL4 OS=Escherichia coli (strain B / BL21-DE3) OX=469008 GN=rplD PE=1 SV=1	137	K	A0A140N5K8	rplD_ECOBD Large ribosomal subunit protein uL4 OS=Escherichia coli (strain B / BL21-DE3) OX=469008 GN=rplD PE=1 SV=1	166	K	1	TRUE
A0A140N6Z9	rpsE_ECOBD Small ribosomal subunit protein uS5 OS=Escherichia coli (strain B / BL21-DE3) OX=469008 GN=rpsE PE=1 SV=1	86	K	A0A140N7J1	rplB_ECOBD Large ribosomal subunit protein uL2 OS=Escherichia coli (strain B / BL21-DE3) OX=469008 GN=rplB PE=1 SV=1	207	K	3	FALSE
A0A140N6Z9	rpsE_ECOBD Small ribosomal subunit protein uS5 OS=Escherichia coli (strain B / BL21-DE3) OX=469008 GN=rpsE PE=1 SV=1	86	K	A0A140N6Z9	rpsE_ECOBD Small ribosomal subunit protein uS5 OS=Escherichia coli (strain B / BL21-DE3) OX=469008 GN=rpsE PE=1 SV=1	159	K	3	TRUE
Q0WQE7	AUG3_ARATH AUGMIN subunit 3 OS=Arabidopsis thaliana OX=3702 GN=AUG3 PE=1 SV=1	555	K	Q9FMB4	AUG5_ARATH AUGMIN subunit 5 OS=Arabidopsis thaliana OX=3702 GN=AUG5 PE=1 SV=1	67	K	2	FALSE
Q0WQE7	AUG3_ARATH AUGMIN subunit 3 OS=Arabidopsis thaliana OX=3702 GN=AUG3 PE=1 SV=1	555	K	Q9FMB4	AUG5_ARATH AUGMIN subunit 5 OS=Arabidopsis thaliana OX=3702 GN=AUG5 PE=1 SV=1	747	K	6	FALSE
Q0WQE7	AUG3_ARATH AUGMIN subunit 3 OS=Arabidopsis thaliana OX=3702 GN=AUG3 PE=1 SV=1	555	K	Q9FMB4	AUG5_ARATH AUGMIN subunit 5 OS=Arabidopsis thaliana OX=3702 GN=AUG5 PE=1 SV=1	35	K	1	FALSE
Q9FMB4	AUG5_ARATH AUGMIN subunit 5 OS=Arabidopsis thaliana OX=3702 GN=AUG5 PE=1 SV=1	64	K	Q9FMB4	AUG5_ARATH AUGMIN subunit 5 OS=Arabidopsis thaliana OX=3702 GN=AUG5 PE=1 SV=1	747	K	1	TRUE
Q9FMB4	AUG5_ARATH AUGMIN subunit 5 OS=Arabidopsis thaliana OX=3702 GN=AUG5 PE=1 SV=1	67	K	Q9FMB4	AUG5_ARATH AUGMIN subunit 5 OS=Arabidopsis thaliana OX=3702 GN=AUG5 PE=1 SV=1	99	K	1	TRUE
A0A140NDX4	ECBD_2934_2934 PE=3 SV=1	94	K	A0A140NDX4	ECBD_2934_2934 PE=3 SV=1	133	K	3	TRUE
A0A140NDX4	ECBD_2934_2934 PE=3 SV=1	85	K	A0A140NDX4	ECBD_2934_2934 PE=3 SV=1	133	K	1	TRUE
A0A140NDX4	ECBD_2934_2934 PE=3 SV=1	133	K	A0A140NDX4	ECBD_2934_2934 PE=3 SV=1	148	K	2	TRUE
A0A140NDX4	ECBD_2934_2934 PE=3 SV=1	133	K	A0A140NDX4	ECBD_2934_2934 PE=3 SV=1	300	K	2	TRUE
F4IK01	AUG1_ARATH AUGMIN subunit 1 OS=Arabidopsis thaliana OX=3702 GN=AUG1 PE=1 SV=1	154	K	F4IK01	AUG1_ARATH AUGMIN subunit 1 OS=Arabidopsis thaliana OX=3702 GN=AUG1 PE=1 SV=1	165	K	1	TRUE
Q9FMB4	AUG5_ARATH AUGMIN subunit 5 OS=Arabidopsis thaliana OX=3702 GN=AUG5 PE=1 SV=1	35	K	Q9FMB4	AUG5_ARATH AUGMIN subunit 5 OS=Arabidopsis thaliana OX=3702 GN=AUG5 PE=1 SV=1	705	K	1	TRUE
Q9FMB4	AUG5_ARATH AUGMIN subunit 5 OS=Arabidopsis thaliana OX=3702 GN=AUG5 PE=1 SV=1	33	S	Q9FMB4	AUG5_ARATH AUGMIN subunit 5 OS=Arabidopsis thaliana OX=3702 GN=AUG5 PE=1 SV=1	64	K	1	TRUE
Q9FMB4	AUG5_ARATH AUGMIN subunit 5 OS=Arabidopsis thaliana OX=3702 GN=AUG5 PE=1 SV=1	35	K	Q9FMB4	AUG5_ARATH AUGMIN subunit 5 OS=Arabidopsis thaliana OX=3702 GN=AUG5 PE=1 SV=1	67	K	2	TRUE
Q0WQE7	AUG3_ARATH AUGMIN subunit 3 OS=Arabidopsis thaliana OX=3702 GN=AUG3 PE=1 SV=1	113	K	Q9FMB4	AUG5_ARATH AUGMIN subunit 5 OS=Arabidopsis thaliana OX=3702 GN=AUG5 PE=1 SV=1	35	K	1	FALSE
Q9FMB4	AUG5_ARATH AUGMIN subunit 5 OS=Arabidopsis thaliana OX=3702 GN=AUG5 PE=1 SV=1	35	K	Q9FMB4	AUG5_ARATH AUGMIN subunit 5 OS=Arabidopsis thaliana OX=3702 GN=AUG5 PE=1 SV=1	747	K	2	TRUE
Q0WQE7	AUG3_ARATH AUGMIN subunit 3 OS=Arabidopsis thaliana OX=3702 GN=AUG3 PE=1 SV=1	113	K	Q9FMB4	AUG5_ARATH AUGMIN subunit 5 OS=Arabidopsis thaliana OX=3702 GN=AUG5 PE=1 SV=1	101	K	1	FALSE
A0A140NDX4	ECBD_2934_2934 PE=3 SV=1	177	K	A0A140NE66	ECBD_2935_2935 PE=3 SV=1	54	K	1	FALSE
A0A140NE66	ECBD_2935_2935 PE=3 SV=1	54	K	A0A140NE66	ECBD_2935_2935 PE=3 SV=1	91	K	1	TRUE
A0A140N5B4	rpsM_ECOBD Small ribosomal subunit protein uS13 OS=Escherichia coli (strain B / BL21-DE3) OX=469008 GN=rpsM PE=1 SV=1	103	K	A0A140N5B4	rpsM_ECOBD Small ribosomal subunit protein uS13 OS=Escherichia coli (strain B / BL21-DE3) OX=469008 GN=rpsM PE=1 SV=1	110	K	1	TRUE
A0A140NDX4	ECBD_2934_2934 PE=3 SV=1	152	K	A0A140NE66	ECBD_2935_2935 PE=3 SV=1	1	M	1	FALSE
A0A140NDX4	ECBD_2934_2934 PE=3 SV=1	156	K	A0A140NDX4	ECBD_2934_2934 PE=3 SV=1	156	K	1	TRUE
A0A140N548	rpsD_ECOBD Small ribosomal subunit protein uS4 OS=Escherichia coli (strain B / BL21-DE3) OX=469008 GN=rpsD PE=1 SV=1	8	K	A0A140N548	rpsD_ECOBD Small ribosomal subunit protein uS4 OS=Escherichia coli (strain B / BL21-DE3) OX=469008 GN=rpsD PE=1 SV=1	185	K	1	TRUE
A0A140NFV3	dnaK_ECOBD Chaperone protein DnaK OS=Escherichia coli (strain B / BL21-DE3) OX=469008 GN=dnaK PE=2 SV=1	421	K	A0A140NFV3	dnaK_ECOBD Chaperone protein DnaK OS=Escherichia coli (strain B / BL21-DE3) OX=469008 GN=dnaK PE=2 SV=1	491	K	2	TRUE
A0A140NCE4	ECBD_2383_2383 PE=3 SV=1	480	K	A0A140NCE4	ECBD_2383_2383 PE=3 SV=1	585	K	1	TRUE
A0A140NH65	groEL_ECOBD Chaperonin GroEL OS=Escherichia coli (strain B / BL21-DE3) OX=469008 GN=groEL PE=1 SV=1	364	K	A0A140NH65	groEL_ECOBD Chaperonin GroEL OS=Escherichia coli (strain B / BL21-DE3) OX=469008 GN=groEL PE=1 SV=1	390	K	1	TRUE
A0A140N548	rpsD_ECOBD Small ribosomal subunit protein uS4 OS=Escherichia coli (strain B / BL21-DE3) OX=469008 GN=rpsD PE=1 SV=1	22	K	A0A140N6Z9	rpsE_ECOBD Small ribosomal subunit protein uS5 OS=Escherichia coli (strain B / BL21-DE3) OX=469008 GN=rpsE PE=1 SV=1	86	K	2	FALSE
A0A140N537	rpsH_ECOBD Small ribosomal subunit protein uS8 OS=Escherichia coli (strain B / BL21-DE3) OX=469008 GN=rpsH PE=1 SV=1	69	K	A0A140N6Z9	rpsE_ECOBD Small ribosomal subunit protein uS5 OS=Escherichia coli (strain B / BL21-DE3) OX=469008 GN=rpsE PE=1 SV=1	86	K	3	FALSE
A0A140N6Z9	rpsE_ECOBD Small ribosomal subunit protein uS5 OS=Escherichia coli (strain B / BL21-DE3) OX=469008 GN=rpsE PE=1 SV=1	86	K	A0A140NBQ1	rhlE_ECOBD ATP-dependent RNA helicase RhlE OS=Escherichia coli (strain B / BL21-DE3) OX=469008 GN=rhlE PE=3 SV=1	449	K	1	FALSE
A0A140N2Z9	rpsI_ECOBD Small ribosomal subunit protein uS9 OS=Escherichia coli (strain B / BL21-DE3) OX=469008 GN=rpsI PE=1 SV=1	2	A	A0A140N6Z9	rpsE_ECOBD Small ribosomal subunit protein uS5 OS=Escherichia coli (strain B / BL21-DE3) OX=469008 GN=rpsE PE=1 SV=1	86	K	1	FALSE
A0A140N6Z9	rpsE_ECOBD Small ribosomal subunit protein uS5 OS=Escherichia coli (strain B / BL21-DE3) OX=469008 GN=rpsE PE=1 SV=1	86	K	A0A140N6Z9	rpsE_ECOBD Small ribosomal subunit protein uS5 OS=Escherichia coli (strain B / BL21-DE3) OX=469008 GN=rpsE PE=1 SV=1	160	S	1	TRUE
A0A140N6Z9	rpsE_ECOBD Small ribosomal subunit protein uS5 OS=Escherichia coli (strain B / BL21-DE3) OX=469008 GN=rpsE PE=1 SV=1	52	K	A0A140N6Z9	rpsE_ECOBD Small ribosomal subunit protein uS5 OS=Escherichia coli (strain B / BL21-DE3) OX=469008 GN=rpsE PE=1 SV=1	86	K	1	TRUE
